# Supplementary material for: 3,5-Dialkoxypyridine analogues of bedaquiline are potent antituberculosis agents with minimal inhibition of the hERG channel
Source: Bioorg Med Chem. 2019 Apr 1;27(7):1292–307. doi: 10.1016/j.bmc.2019.02.026 (PMC6467547; doi:10.1016/j.bmc.2019.02.026)
Supplement: MOL files — ZIP file containing the MOL file of the most important compounds in this article [file mol.zip]

Archive with 36 entries (36 files):
- MOLFILEcompound5.mol
- MOLFILEcompound8.mol
- MOLFILEcompound11.mol
- MOLFILEcompound12.mol
- MOLFILEcompound15.mol
- MOLFILEcompound17.mol
- MOLFILEcompound21.mol
- MOLFILEcompound25.mol
- MOLFILEcompound27.mol
- MOLFILEcompound29.mol
- MOLFILEcompound31.mol
- MOLFILEcompound33.mol
- MOLFILEcompound34.mol
- MOLFILEcompound36.mol
- MOLFILEcompound37.mol
- MOLFILEcompound38.mol
- MOLFILEcompound40.mol
- MOLFILEcompound42.mol
- MOLFILEcompound43.mol
- MOLFILEcompound44.mol
- MOLFILEcompound46.mol
- MOLFILEcompound47.mol
- MOLFILEcompound49.mol
- MOLFILEcompound51.mol
- MOLFILEcompound52.mol
- MOLFILEcompound53.mol
- MOLFILEcompound54.mol
- MOLFILEcompound55.mol
- MOLFILEcompound56.mol
- MOLFILEcompound57.mol
- MOLFILEcompound58.mol
- MOLFILEcompound59.mol
- MOLFILEcompound60.mol
- MOLFILEcompound61.mol
- MOLFILEcompound62.mol
- MOLFILEcompound4.mol
