# Supplementary material for: 3,5-Dialkoxypyridine analogues of bedaquiline are potent antituberculosis agents with minimal inhibition of the hERG channel
Source: Bioorg Med Chem. 2019 Apr 1;27(7):1292–307. doi: 10.1016/j.bmc.2019.02.026 (PMC6467547; doi:10.1016/j.bmc.2019.02.026)
Supplement: MOL files — ZIP file containing the MOL file of the most important compounds in this article [file mol.zip › MOLFILEcompound5.mol]

  -ISIS-  09111817212D

 39 42  0  0  0  0  0  0  0  0999 V2000
    4.3042   -4.9500    0.0000 C   0  0  0  0  0  0  0  0  0  0  0  0
    5.0125   -4.5375    0.0000 C   0  0  3  0  0  0  0  0  0  0  0  0
    5.7250   -4.9500    0.0000 C   0  0  3  0  0  0  0  0  0  0  0  0
    5.0125   -3.7167    0.0000 C   0  0  0  0  0  0  0  0  0  0  0  0
    4.3042   -5.7750    0.0000 C   0  0  0  0  0  0  0  0  0  0  0  0
    3.5875   -6.1875    0.0000 N   0  0  0  0  0  0  0  0  0  0  0  0
    6.1375   -5.6625    0.0000 C   0  0  0  0  0  0  0  0  0  0  0  0
    6.9625   -7.0917    0.0000 N   0  0  0  0  0  0  0  0  0  0  0  0
    3.5875   -4.5375    0.0000 C   0  0  0  0  0  0  0  0  0  0  0  0
    4.3000   -3.3042    0.0000 C   0  0  0  0  0  0  0  0  0  0  0  0
    6.4375   -4.5375    0.0000 C   0  0  0  0  0  0  0  0  0  0  0  0
    2.8750   -4.9500    0.0000 C   0  0  0  0  0  0  0  0  0  0  0  0
    7.3750   -6.3750    0.0000 C   0  0  0  0  0  0  0  0  0  0  0  0
    6.1375   -7.0917    0.0000 C   0  0  0  0  0  0  0  0  0  0  0  0
    2.8750   -5.7750    0.0000 C   0  0  0  0  0  0  0  0  0  0  0  0
    5.7250   -6.3792    0.0000 C   0  0  0  0  0  0  0  0  0  0  0  0
    6.9625   -5.6625    0.0000 C   0  0  0  0  0  0  0  0  0  0  0  0
    2.1542   -4.5375    0.0000 C   0  0  0  0  0  0  0  0  0  0  0  0
    4.3000   -2.4792    0.0000 C   0  0  0  0  0  0  0  0  0  0  0  0
    2.1542   -6.1875    0.0000 C   0  0  0  0  0  0  0  0  0  0  0  0
    6.4375   -3.7125    0.0000 C   0  0  0  0  0  0  0  0  0  0  0  0
    5.7250   -4.1250    0.0000 O   0  0  0  0  0  0  0  0  0  0  0  0
    3.5792   -3.7125    0.0000 F   0  0  0  0  0  0  0  0  0  0  0  0
    5.0125   -6.1875    0.0000 O   0  0  0  0  0  0  0  0  0  0  0  0
    1.4417   -4.9500    0.0000 C   0  0  0  0  0  0  0  0  0  0  0  0
    7.1500   -3.3000    0.0000 N   0  0  3  0  0  0  0  0  0  0  0  0
    5.7292   -3.3042    0.0000 C   0  0  0  0  0  0  0  0  0  0  0  0
    8.2000   -6.3750    0.0000 O   0  0  0  0  0  0  0  0  0  0  0  0
    5.7250   -7.8042    0.0000 O   0  0  0  0  0  0  0  0  0  0  0  0
    1.4417   -5.7750    0.0000 C   0  0  0  0  0  0  0  0  0  0  0  0
    0.7292   -4.5375    0.0000 Br  0  0  0  0  0  0  0  0  0  0  0  0
    5.7292   -2.4792    0.0000 C   0  0  0  0  0  0  0  0  0  0  0  0
    5.0125   -2.0667    0.0000 C   0  0  0  0  0  0  0  0  0  0  0  0
    3.5792   -2.0667    0.0000 C   0  0  0  0  0  0  0  0  0  0  0  0
    7.8625   -3.7125    0.0000 C   0  0  0  0  0  0  0  0  0  0  0  0
    7.1417   -2.4750    0.0000 C   0  0  0  0  0  0  0  0  0  0  0  0
    5.0125   -7.0042    0.0000 C   0  0  0  0  0  0  0  0  0  0  0  0
    4.9000   -7.8042    0.0000 C   0  0  0  0  0  0  0  0  0  0  0  0
    8.6125   -7.0875    0.0000 C   0  0  0  0  0  0  0  0  0  0  0  0
  2  1  1  0  0  0  0
  3  2  1  0  0  0  0
  4  2  1  0  0  0  0
  5  1  1  0  0  0  0
  6  5  2  0  0  0  0
  7  3  1  0  0  0  0
  8 13  1  0  0  0  0
  9  1  2  0  0  0  0
 10  4  1  0  0  0  0
 11  3  1  0  0  0  0
 12  9  1  0  0  0  0
 13 17  2  0  0  0  0
 14 16  1  0  0  0  0
 15 12  1  0  0  0  0
 16  7  2  0  0  0  0
 17  7  1  0  0  0  0
 18 12  2  0  0  0  0
 19 10  2  0  0  0  0
 20 15  2  0  0  0  0
 21 11  1  0  0  0  0
 22  3  1  0  0  0  0
 23 10  1  0  0  0  0
 24  5  1  0  0  0  0
 25 18  1  0  0  0  0
 26 21  1  0  0  0  0
 27  4  2  0  0  0  0
 28 13  1  0  0  0  0
 29 14  1  0  0  0  0
 30 25  2  0  0  0  0
 31 25  1  0  0  0  0
 32 27  1  0  0  0  0
 33 32  2  0  0  0  0
 34 19  1  0  0  0  0
 35 26  1  0  0  0  0
 36 26  1  0  0  0  0
 37 24  1  0  0  0  0
 38 29  1  0  0  0  0
 39 28  1  0  0  0  0
  6 15  1  0  0  0  0
 20 30  1  0  0  0  0
 19 33  1  0  0  0  0
 14  8  2  0  0  0  0
M  END
