# Supplementary material for: 3,5-Dialkoxypyridine analogues of bedaquiline are potent antituberculosis agents with minimal inhibition of the hERG channel
Source: Bioorg Med Chem. 2019 Apr 1;27(7):1292–307. doi: 10.1016/j.bmc.2019.02.026 (PMC6467547; doi:10.1016/j.bmc.2019.02.026)
Supplement: MOL files — ZIP file containing the MOL file of the most important compounds in this article [file mol.zip › MOLFILEcompound8.mol]

  -ISIS-  09111817232D

 40 43  0  0  0  0  0  0  0  0999 V2000
    5.7500   -6.3542    0.0000 C   0  0  0  0  0  0  0  0  0  0  0  0
    6.4625   -5.9500    0.0000 C   0  0  3  0  0  0  0  0  0  0  0  0
    7.1750   -6.3542    0.0000 C   0  0  3  0  0  0  0  0  0  0  0  0
    6.4625   -5.1250    0.0000 C   0  0  0  0  0  0  0  0  0  0  0  0
    5.7500   -7.1792    0.0000 C   0  0  0  0  0  0  0  0  0  0  0  0
    5.0375   -7.5917    0.0000 N   0  0  0  0  0  0  0  0  0  0  0  0
    7.5875   -7.0667    0.0000 C   0  0  0  0  0  0  0  0  0  0  0  0
    8.4292   -8.4917    0.0000 N   0  0  0  0  0  0  0  0  0  0  0  0
    5.0375   -5.9417    0.0000 C   0  0  0  0  0  0  0  0  0  0  0  0
    5.7417   -4.7125    0.0000 C   0  0  0  0  0  0  0  0  0  0  0  0
    7.8875   -5.9500    0.0000 C   0  0  0  0  0  0  0  0  0  0  0  0
    4.3167   -6.3542    0.0000 C   0  0  0  0  0  0  0  0  0  0  0  0
    7.6042   -8.5000    0.0000 C   0  0  0  0  0  0  0  0  0  0  0  0
    8.8375   -7.7667    0.0000 C   0  0  0  0  0  0  0  0  0  0  0  0
    4.3167   -7.1792    0.0000 C   0  0  0  0  0  0  0  0  0  0  0  0
    8.4167   -7.0625    0.0000 C   0  0  0  0  0  0  0  0  0  0  0  0
    7.1792   -7.7875    0.0000 C   0  0  0  0  0  0  0  0  0  0  0  0
    5.7500   -3.8917    0.0000 C   0  0  0  0  0  0  0  0  0  0  0  0
    3.6042   -5.9417    0.0000 C   0  0  0  0  0  0  0  0  0  0  0  0
    3.6042   -7.5917    0.0000 C   0  0  0  0  0  0  0  0  0  0  0  0
    8.6000   -6.3542    0.0000 C   0  0  0  0  0  0  0  0  0  0  0  0
    7.1750   -5.5292    0.0000 O   0  0  0  0  0  0  0  0  0  0  0  0
    5.0292   -5.1250    0.0000 F   0  0  0  0  0  0  0  0  0  0  0  0
    6.4625   -7.5917    0.0000 O   0  0  0  0  0  0  0  0  0  0  0  0
    2.8917   -6.3542    0.0000 C   0  0  0  0  0  0  0  0  0  0  0  0
    9.3042   -5.9500    0.0000 N   0  0  3  0  0  0  0  0  0  0  0  0
    7.1750   -4.7125    0.0000 C   0  0  0  0  0  0  0  0  0  0  0  0
    7.2000   -9.2167    0.0000 O   0  0  0  0  0  0  0  0  0  0  0  0
    9.6625   -7.7625    0.0000 O   0  0  0  0  0  0  0  0  0  0  0  0
    2.8917   -7.1792    0.0000 C   0  0  0  0  0  0  0  0  0  0  0  0
    2.1792   -5.9417    0.0000 Br  0  0  0  0  0  0  0  0  0  0  0  0
    5.0417   -3.4792    0.0000 O   0  0  0  0  0  0  0  0  0  0  0  0
    7.1750   -3.8875    0.0000 C   0  0  0  0  0  0  0  0  0  0  0  0
    6.4542   -3.4792    0.0000 C   0  0  0  0  0  0  0  0  0  0  0  0
    9.3042   -5.1250    0.0000 C   0  0  0  0  0  0  0  0  0  0  0  0
   10.0167   -6.3542    0.0000 C   0  0  0  0  0  0  0  0  0  0  0  0
    6.4542   -8.4167    0.0000 C   0  0  0  0  0  0  0  0  0  0  0  0
    7.6042   -9.9292    0.0000 C   0  0  0  0  0  0  0  0  0  0  0  0
   10.0792   -8.4667    0.0000 C   0  0  0  0  0  0  0  0  0  0  0  0
    4.3292   -3.8875    0.0000 C   0  0  0  0  0  0  0  0  0  0  0  0
  2  1  1  0  0  0  0
  3  2  1  0  0  0  0
  4  2  1  0  0  0  0
  5  1  1  0  0  0  0
  6  5  2  0  0  0  0
  7  3  1  0  0  0  0
  8 13  1  0  0  0  0
  9  1  2  0  0  0  0
 10  4  1  0  0  0  0
 11  3  1  0  0  0  0
 12  9  1  0  0  0  0
 13 17  2  0  0  0  0
 14 16  1  0  0  0  0
 15 12  1  0  0  0  0
 16  7  2  0  0  0  0
 17  7  1  0  0  0  0
 18 10  2  0  0  0  0
 19 12  2  0  0  0  0
 20 15  2  0  0  0  0
 21 11  1  0  0  0  0
 22  3  1  0  0  0  0
 23 10  1  0  0  0  0
 24  5  1  0  0  0  0
 25 19  1  0  0  0  0
 26 21  1  0  0  0  0
 27  4  2  0  0  0  0
 28 13  1  0  0  0  0
 29 14  1  0  0  0  0
 30 25  2  0  0  0  0
 31 25  1  0  0  0  0
 32 18  1  0  0  0  0
 33 27  1  0  0  0  0
 34 33  2  0  0  0  0
 35 26  1  0  0  0  0
 36 26  1  0  0  0  0
 37 24  1  0  0  0  0
 38 28  1  0  0  0  0
 39 29  1  0  0  0  0
 40 32  1  0  0  0  0
  6 15  1  0  0  0  0
 30 20  1  0  0  0  0
 34 18  1  0  0  0  0
  8 14  2  0  0  0  0
M  END
