# Supplementary material for: 3,5-Dialkoxypyridine analogues of bedaquiline are potent antituberculosis agents with minimal inhibition of the hERG channel
Source: Bioorg Med Chem. 2019 Apr 1;27(7):1292–307. doi: 10.1016/j.bmc.2019.02.026 (PMC6467547; doi:10.1016/j.bmc.2019.02.026)
Supplement: MOL files — ZIP file containing the MOL file of the most important compounds in this article [file mol.zip › MOLFILEcompound11.mol]

  -ISIS-  09111817242D

 40 43  0  0  0  0  0  0  0  0999 V2000
    5.5500   -6.2417    0.0000 C   0  0  0  0  0  0  0  0  0  0  0  0
    6.9750   -6.2417    0.0000 C   0  0  3  0  0  0  0  0  0  0  0  0
    6.2625   -5.8292    0.0000 C   0  0  3  0  0  0  0  0  0  0  0  0
    5.5500   -7.0667    0.0000 C   0  0  0  0  0  0  0  0  0  0  0  0
    4.8375   -7.4792    0.0000 N   0  0  0  0  0  0  0  0  0  0  0  0
    7.3875   -6.9542    0.0000 C   0  0  0  0  0  0  0  0  0  0  0  0
    6.2625   -5.0042    0.0000 C   0  0  0  0  0  0  0  0  0  0  0  0
    8.2125   -8.3792    0.0000 N   0  0  0  0  0  0  0  0  0  0  0  0
    4.8375   -5.8292    0.0000 C   0  0  0  0  0  0  0  0  0  0  0  0
    7.6875   -5.8292    0.0000 C   0  0  0  0  0  0  0  0  0  0  0  0
    4.1167   -6.2417    0.0000 C   0  0  0  0  0  0  0  0  0  0  0  0
    8.6250   -7.6667    0.0000 C   0  0  0  0  0  0  0  0  0  0  0  0
    7.3875   -8.3792    0.0000 C   0  0  0  0  0  0  0  0  0  0  0  0
    4.1167   -7.0667    0.0000 C   0  0  0  0  0  0  0  0  0  0  0  0
    5.5417   -4.5917    0.0000 C   0  0  0  0  0  0  0  0  0  0  0  0
    5.5417   -3.7667    0.0000 C   0  0  0  0  0  0  0  0  0  0  0  0
    8.2125   -6.9542    0.0000 C   0  0  0  0  0  0  0  0  0  0  0  0
    6.9750   -7.6667    0.0000 C   0  0  0  0  0  0  0  0  0  0  0  0
    6.9667   -4.5917    0.0000 C   0  0  0  0  0  0  0  0  0  0  0  0
    6.2625   -3.3542    0.0000 C   0  0  0  0  0  0  0  0  0  0  0  0
    3.4042   -5.8292    0.0000 C   0  0  0  0  0  0  0  0  0  0  0  0
    6.9750   -3.7667    0.0000 C   0  0  0  0  0  0  0  0  0  0  0  0
    3.4042   -7.4792    0.0000 C   0  0  0  0  0  0  0  0  0  0  0  0
    8.4000   -6.2417    0.0000 C   0  0  0  0  0  0  0  0  0  0  0  0
    6.9750   -5.4167    0.0000 O   0  0  0  0  0  0  0  0  0  0  0  0
    6.2625   -7.4792    0.0000 O   0  0  0  0  0  0  0  0  0  0  0  0
    2.6875   -6.2417    0.0000 C   0  0  0  0  0  0  0  0  0  0  0  0
    9.1042   -5.8292    0.0000 N   0  0  3  0  0  0  0  0  0  0  0  0
    4.8292   -3.3542    0.0000 F   0  0  0  0  0  0  0  0  0  0  0  0
    9.4500   -7.6667    0.0000 O   0  0  0  0  0  0  0  0  0  0  0  0
    6.9750   -9.0917    0.0000 O   0  0  0  0  0  0  0  0  0  0  0  0
    2.6875   -7.0667    0.0000 C   0  0  0  0  0  0  0  0  0  0  0  0
    1.9750   -5.8292    0.0000 Br  0  0  0  0  0  0  0  0  0  0  0  0
    6.2625   -2.5292    0.0000 O   0  0  0  0  0  0  0  0  0  0  0  0
    9.1042   -5.0042    0.0000 C   0  0  0  0  0  0  0  0  0  0  0  0
    9.8167   -6.2417    0.0000 C   0  0  0  0  0  0  0  0  0  0  0  0
    6.2625   -8.3042    0.0000 C   0  0  0  0  0  0  0  0  0  0  0  0
    9.8625   -8.3875    0.0000 C   0  0  0  0  0  0  0  0  0  0  0  0
    7.3875   -9.8042    0.0000 C   0  0  0  0  0  0  0  0  0  0  0  0
    6.9750   -2.1167    0.0000 C   0  0  0  0  0  0  0  0  0  0  0  0
  2  3  1  0  0  0  0
  3  1  1  0  0  0  0
  4  1  1  0  0  0  0
  5  4  2  0  0  0  0
  6  2  1  0  0  0  0
  7  3  1  0  0  0  0
  8 13  2  0  0  0  0
  9  1  2  0  0  0  0
 10  2  1  0  0  0  0
 11  9  1  0  0  0  0
 12 17  2  0  0  0  0
 13 18  1  0  0  0  0
 14 11  1  0  0  0  0
 15  7  1  0  0  0  0
 16 15  2  0  0  0  0
 17  6  1  0  0  0  0
 18  6  2  0  0  0  0
 19  7  2  0  0  0  0
 20 22  2  0  0  0  0
 21 11  2  0  0  0  0
 22 19  1  0  0  0  0
 23 14  2  0  0  0  0
 24 10  1  0  0  0  0
 25  2  1  0  0  0  0
 26  4  1  0  0  0  0
 27 21  1  0  0  0  0
 28 24  1  0  0  0  0
 29 16  1  0  0  0  0
 30 12  1  0  0  0  0
 31 13  1  0  0  0  0
 32 27  2  0  0  0  0
 33 27  1  0  0  0  0
 34 20  1  0  0  0  0
 35 28  1  0  0  0  0
 36 28  1  0  0  0  0
 37 26  1  0  0  0  0
 38 30  1  0  0  0  0
 39 31  1  0  0  0  0
 40 34  1  0  0  0  0
  5 14  1  0  0  0  0
 23 32  1  0  0  0  0
 20 16  1  0  0  0  0
  8 12  1  0  0  0  0
M  END
