# Supplementary material for: 3,5-Dialkoxypyridine analogues of bedaquiline are potent antituberculosis agents with minimal inhibition of the hERG channel
Source: Bioorg Med Chem. 2019 Apr 1;27(7):1292–307. doi: 10.1016/j.bmc.2019.02.026 (PMC6467547; doi:10.1016/j.bmc.2019.02.026)
Supplement: MOL files — ZIP file containing the MOL file of the most important compounds in this article [file mol.zip › MOLFILEcompound12.mol]

  -ISIS-  09111817252D

 41 44  0  0  0  0  0  0  0  0999 V2000
    7.0542   -6.5167    0.0000 C   0  0  0  0  0  0  0  0  0  0  0  0
    7.7667   -6.1042    0.0000 C   0  0  3  0  0  0  0  0  0  0  0  0
    8.4792   -6.5167    0.0000 C   0  0  3  0  0  0  0  0  0  0  0  0
    7.7667   -5.2792    0.0000 C   0  0  0  0  0  0  0  0  0  0  0  0
    7.0542   -7.3417    0.0000 C   0  0  0  0  0  0  0  0  0  0  0  0
    6.3417   -7.7542    0.0000 N   0  0  0  0  0  0  0  0  0  0  0  0
    8.8875   -7.2250    0.0000 C   0  0  0  0  0  0  0  0  0  0  0  0
    9.7667   -8.6250    0.0000 N   0  0  0  0  0  0  0  0  0  0  0  0
    6.3417   -6.1042    0.0000 C   0  0  0  0  0  0  0  0  0  0  0  0
    7.0500   -4.8667    0.0000 C   0  0  0  0  0  0  0  0  0  0  0  0
    9.1917   -6.1042    0.0000 C   0  0  0  0  0  0  0  0  0  0  0  0
    5.6250   -6.5167    0.0000 C   0  0  0  0  0  0  0  0  0  0  0  0
    8.9375   -8.6542    0.0000 C   0  0  0  0  0  0  0  0  0  0  0  0
   10.1417   -7.8917    0.0000 C   0  0  0  0  0  0  0  0  0  0  0  0
    5.6250   -7.3417    0.0000 C   0  0  0  0  0  0  0  0  0  0  0  0
    9.7125   -7.2000    0.0000 C   0  0  0  0  0  0  0  0  0  0  0  0
    8.5000   -7.9542    0.0000 C   0  0  0  0  0  0  0  0  0  0  0  0
    7.0500   -4.0500    0.0000 C   0  0  0  0  0  0  0  0  0  0  0  0
    4.9125   -6.1042    0.0000 C   0  0  0  0  0  0  0  0  0  0  0  0
    4.9125   -7.7542    0.0000 C   0  0  0  0  0  0  0  0  0  0  0  0
    9.1917   -5.2792    0.0000 C   0  0  0  0  0  0  0  0  0  0  0  0
    8.4792   -5.6917    0.0000 O   0  0  0  0  0  0  0  0  0  0  0  0
    7.7667   -7.7542    0.0000 O   0  0  0  0  0  0  0  0  0  0  0  0
    4.1917   -6.5167    0.0000 C   0  0  0  0  0  0  0  0  0  0  0  0
    9.9042   -4.8667    0.0000 N   0  0  3  0  0  0  0  0  0  0  0  0
    6.3375   -5.2875    0.0000 O   0  0  0  0  0  0  0  0  0  0  0  0
    8.4792   -4.8667    0.0000 C   0  0  0  0  0  0  0  0  0  0  0  0
    8.5542   -9.3875    0.0000 O   0  0  0  0  0  0  0  0  0  0  0  0
   10.9750   -7.8542    0.0000 O   0  0  0  0  0  0  0  0  0  0  0  0
    4.1917   -7.3417    0.0000 C   0  0  0  0  0  0  0  0  0  0  0  0
    3.4792   -6.1042    0.0000 Br  0  0  0  0  0  0  0  0  0  0  0  0
    6.3292   -3.6417    0.0000 O   0  0  0  0  0  0  0  0  0  0  0  0
    8.4792   -4.0417    0.0000 C   0  0  0  0  0  0  0  0  0  0  0  0
    7.7667   -3.6292    0.0000 C   0  0  0  0  0  0  0  0  0  0  0  0
    9.9042   -4.0417    0.0000 C   0  0  0  0  0  0  0  0  0  0  0  0
   10.6167   -5.2792    0.0000 C   0  0  0  0  0  0  0  0  0  0  0  0
    7.7667   -8.5750    0.0000 C   0  0  0  0  0  0  0  0  0  0  0  0
    5.6167   -4.8750    0.0000 C   0  0  0  0  0  0  0  0  0  0  0  0
    8.5500  -10.2125    0.0000 C   0  0  0  0  0  0  0  0  0  0  0  0
   11.4167   -8.5542    0.0000 C   0  0  0  0  0  0  0  0  0  0  0  0
    6.3292   -2.8167    0.0000 C   0  0  0  0  0  0  0  0  0  0  0  0
  2  1  1  0  0  0  0
  3  2  1  0  0  0  0
  4  2  1  0  0  0  0
  5  1  1  0  0  0  0
  6  5  2  0  0  0  0
  7  3  1  0  0  0  0
  8 13  1  0  0  0  0
  9  1  2  0  0  0  0
 10  4  1  0  0  0  0
 11  3  1  0  0  0  0
 12  9  1  0  0  0  0
 13 17  2  0  0  0  0
 14 16  1  0  0  0  0
 15 12  1  0  0  0  0
 16  7  2  0  0  0  0
 17  7  1  0  0  0  0
 18 10  2  0  0  0  0
 19 12  2  0  0  0  0
 20 15  2  0  0  0  0
 21 11  1  0  0  0  0
 22  3  1  0  0  0  0
 23  5  1  0  0  0  0
 24 19  1  0  0  0  0
 25 21  1  0  0  0  0
 26 10  1  0  0  0  0
 27  4  2  0  0  0  0
 28 13  1  0  0  0  0
 29 14  1  0  0  0  0
 30 24  2  0  0  0  0
 31 24  1  0  0  0  0
 32 18  1  0  0  0  0
 33 27  1  0  0  0  0
 34 33  2  0  0  0  0
 35 25  1  0  0  0  0
 36 25  1  0  0  0  0
 37 23  1  0  0  0  0
 38 26  1  0  0  0  0
 39 28  1  0  0  0  0
 40 29  1  0  0  0  0
 41 32  1  0  0  0  0
  6 15  1  0  0  0  0
 20 30  1  0  0  0  0
 34 18  1  0  0  0  0
  8 14  2  0  0  0  0
M  END
