# Supplementary material for: 3,5-Dialkoxypyridine analogues of bedaquiline are potent antituberculosis agents with minimal inhibition of the hERG channel
Source: Bioorg Med Chem. 2019 Apr 1;27(7):1292–307. doi: 10.1016/j.bmc.2019.02.026 (PMC6467547; doi:10.1016/j.bmc.2019.02.026)
Supplement: MOL files — ZIP file containing the MOL file of the most important compounds in this article [file mol.zip › MOLFILEcompound15.mol]

  -ISIS-  09111817262D

 40 44  0  0  0  0  0  0  0  0999 V2000
    5.7292   -5.8250    0.0000 C   0  0  0  0  0  0  0  0  0  0  0  0
    6.4375   -5.4125    0.0000 C   0  0  3  0  0  0  0  0  0  0  0  0
    7.1500   -5.8250    0.0000 C   0  0  3  0  0  0  0  0  0  0  0  0
    6.4375   -4.5917    0.0000 C   0  0  0  0  0  0  0  0  0  0  0  0
    5.7292   -6.6500    0.0000 C   0  0  0  0  0  0  0  0  0  0  0  0
    5.0125   -7.0625    0.0000 N   0  0  0  0  0  0  0  0  0  0  0  0
    7.5625   -6.5375    0.0000 C   0  0  0  0  0  0  0  0  0  0  0  0
    5.7250   -4.1792    0.0000 C   0  0  0  0  0  0  0  0  0  0  0  0
    8.3875   -7.9667    0.0000 N   0  0  0  0  0  0  0  0  0  0  0  0
    5.0125   -5.4125    0.0000 C   0  0  0  0  0  0  0  0  0  0  0  0
    7.8625   -5.4125    0.0000 C   0  0  0  0  0  0  0  0  0  0  0  0
    4.3000   -5.8250    0.0000 C   0  0  0  0  0  0  0  0  0  0  0  0
    7.5625   -7.9667    0.0000 C   0  0  0  0  0  0  0  0  0  0  0  0
    8.8000   -7.2542    0.0000 C   0  0  0  0  0  0  0  0  0  0  0  0
    4.3000   -6.6500    0.0000 C   0  0  0  0  0  0  0  0  0  0  0  0
    4.9417   -4.4292    0.0000 O   0  0  0  0  0  0  0  0  0  0  0  0
    8.3875   -6.5375    0.0000 C   0  0  0  0  0  0  0  0  0  0  0  0
    7.1500   -7.2542    0.0000 C   0  0  0  0  0  0  0  0  0  0  0  0
    5.7250   -3.3542    0.0000 C   0  0  0  0  0  0  0  0  0  0  0  0
    4.9417   -3.1000    0.0000 O   0  0  0  0  0  0  0  0  0  0  0  0
    4.4542   -3.7667    0.0000 C   0  0  0  0  0  0  0  0  0  0  0  0
    3.5792   -5.4125    0.0000 C   0  0  0  0  0  0  0  0  0  0  0  0
    3.5792   -7.0625    0.0000 C   0  0  0  0  0  0  0  0  0  0  0  0
    8.5750   -5.8250    0.0000 C   0  0  0  0  0  0  0  0  0  0  0  0
    7.1500   -5.0000    0.0000 O   0  0  0  0  0  0  0  0  0  0  0  0
    6.4375   -7.0542    0.0000 O   0  0  0  0  0  0  0  0  0  0  0  0
    2.8667   -5.8250    0.0000 C   0  0  0  0  0  0  0  0  0  0  0  0
    9.2875   -5.4125    0.0000 N   0  0  3  0  0  0  0  0  0  0  0  0
    7.1542   -4.1792    0.0000 C   0  0  0  0  0  0  0  0  0  0  0  0
    7.1500   -8.6792    0.0000 O   0  0  0  0  0  0  0  0  0  0  0  0
    9.6250   -7.2542    0.0000 O   0  0  0  0  0  0  0  0  0  0  0  0
    2.8667   -6.6500    0.0000 C   0  0  0  0  0  0  0  0  0  0  0  0
    2.1542   -5.4125    0.0000 Br  0  0  0  0  0  0  0  0  0  0  0  0
    7.1542   -3.3542    0.0000 C   0  0  0  0  0  0  0  0  0  0  0  0
    6.4375   -2.9417    0.0000 C   0  0  0  0  0  0  0  0  0  0  0  0
   10.0000   -5.8250    0.0000 C   0  0  0  0  0  0  0  0  0  0  0  0
    9.2875   -4.5917    0.0000 C   0  0  0  0  0  0  0  0  0  0  0  0
    6.4375   -7.8792    0.0000 C   0  0  0  0  0  0  0  0  0  0  0  0
    7.5625   -9.3917    0.0000 C   0  0  0  0  0  0  0  0  0  0  0  0
   10.0375   -7.9667    0.0000 C   0  0  0  0  0  0  0  0  0  0  0  0
  2  1  1  0  0  0  0
  3  2  1  0  0  0  0
  4  2  1  0  0  0  0
  5  1  1  0  0  0  0
  6  5  2  0  0  0  0
  7  3  1  0  0  0  0
  8  4  1  0  0  0  0
  9 13  2  0  0  0  0
 10  1  2  0  0  0  0
 11  3  1  0  0  0  0
 12 10  1  0  0  0  0
 13 18  1  0  0  0  0
 14 17  2  0  0  0  0
 15 12  1  0  0  0  0
 16  8  1  0  0  0  0
 17  7  1  0  0  0  0
 18  7  2  0  0  0  0
 19  8  2  0  0  0  0
 20 19  1  0  0  0  0
 21 16  1  0  0  0  0
 22 12  2  0  0  0  0
 23 15  2  0  0  0  0
 24 11  1  0  0  0  0
 25  3  1  0  0  0  0
 26  5  1  0  0  0  0
 27 22  1  0  0  0  0
 28 24  1  0  0  0  0
 29  4  2  0  0  0  0
 30 13  1  0  0  0  0
 31 14  1  0  0  0  0
 32 27  2  0  0  0  0
 33 27  1  0  0  0  0
 34 29  1  0  0  0  0
 35 34  2  0  0  0  0
 36 28  1  0  0  0  0
 37 28  1  0  0  0  0
 38 26  1  0  0  0  0
 39 30  1  0  0  0  0
 40 31  1  0  0  0  0
  6 15  1  0  0  0  0
 23 32  1  0  0  0  0
 35 19  1  0  0  0  0
 21 20  1  0  0  0  0
  9 14  1  0  0  0  0
M  END
