# Supplementary material for: 3,5-Dialkoxypyridine analogues of bedaquiline are potent antituberculosis agents with minimal inhibition of the hERG channel
Source: Bioorg Med Chem. 2019 Apr 1;27(7):1292–307. doi: 10.1016/j.bmc.2019.02.026 (PMC6467547; doi:10.1016/j.bmc.2019.02.026)
Supplement: MOL files — ZIP file containing the MOL file of the most important compounds in this article [file mol.zip › MOLFILEcompound17.mol]

  -ISIS-  09111817272D

 41 45  0  0  0  0  0  0  0  0999 V2000
    5.9875   -5.8417    0.0000 C   0  0  0  0  0  0  0  0  0  0  0  0
    6.7000   -5.4292    0.0000 C   0  0  3  0  0  0  0  0  0  0  0  0
    7.4125   -5.8417    0.0000 C   0  0  3  0  0  0  0  0  0  0  0  0
    6.7000   -4.6042    0.0000 C   0  0  0  0  0  0  0  0  0  0  0  0
    5.9875   -6.6667    0.0000 C   0  0  0  0  0  0  0  0  0  0  0  0
    5.2750   -7.0792    0.0000 N   0  0  0  0  0  0  0  0  0  0  0  0
    7.8250   -6.5542    0.0000 C   0  0  0  0  0  0  0  0  0  0  0  0
    7.4042   -4.1917    0.0000 C   0  0  0  0  0  0  0  0  0  0  0  0
    8.6500   -7.9792    0.0000 N   0  0  0  0  0  0  0  0  0  0  0  0
    5.2750   -5.4292    0.0000 C   0  0  0  0  0  0  0  0  0  0  0  0
    8.1250   -5.4292    0.0000 C   0  0  0  0  0  0  0  0  0  0  0  0
    4.5542   -5.8417    0.0000 C   0  0  0  0  0  0  0  0  0  0  0  0
    9.0625   -7.2667    0.0000 C   0  0  0  0  0  0  0  0  0  0  0  0
    7.8250   -7.9792    0.0000 C   0  0  0  0  0  0  0  0  0  0  0  0
    4.5542   -6.6667    0.0000 C   0  0  0  0  0  0  0  0  0  0  0  0
    8.6500   -6.5542    0.0000 C   0  0  0  0  0  0  0  0  0  0  0  0
    7.4125   -7.2667    0.0000 C   0  0  0  0  0  0  0  0  0  0  0  0
    7.4125   -3.3667    0.0000 C   0  0  0  0  0  0  0  0  0  0  0  0
    8.1167   -4.6042    0.0000 O   0  0  0  0  0  0  0  0  0  0  0  0
    3.8417   -5.4292    0.0000 C   0  0  0  0  0  0  0  0  0  0  0  0
    8.1250   -2.9542    0.0000 O   0  0  0  0  0  0  0  0  0  0  0  0
    3.8417   -7.0792    0.0000 C   0  0  0  0  0  0  0  0  0  0  0  0
    8.8375   -5.8417    0.0000 C   0  0  0  0  0  0  0  0  0  0  0  0
    7.4125   -5.0167    0.0000 O   0  0  0  0  0  0  0  0  0  0  0  0
    6.7000   -7.0750    0.0000 O   0  0  0  0  0  0  0  0  0  0  0  0
    3.1292   -5.8417    0.0000 C   0  0  0  0  0  0  0  0  0  0  0  0
    9.5417   -5.4292    0.0000 N   0  0  3  0  0  0  0  0  0  0  0  0
    5.9792   -4.1917    0.0000 C   0  0  0  0  0  0  0  0  0  0  0  0
    7.4125   -8.7000    0.0000 O   0  0  0  0  0  0  0  0  0  0  0  0
    9.8875   -7.2667    0.0000 O   0  0  0  0  0  0  0  0  0  0  0  0
    3.1292   -6.6667    0.0000 C   0  0  0  0  0  0  0  0  0  0  0  0
    2.4167   -5.4292    0.0000 Br  0  0  0  0  0  0  0  0  0  0  0  0
    5.9792   -3.3667    0.0000 C   0  0  0  0  0  0  0  0  0  0  0  0
    6.7000   -2.9542    0.0000 C   0  0  0  0  0  0  0  0  0  0  0  0
    8.8292   -4.1917    0.0000 C   0  0  0  0  0  0  0  0  0  0  0  0
    8.8375   -3.3750    0.0000 C   0  0  0  0  0  0  0  0  0  0  0  0
    9.5417   -4.6042    0.0000 C   0  0  0  0  0  0  0  0  0  0  0  0
   10.2542   -5.8417    0.0000 C   0  0  0  0  0  0  0  0  0  0  0  0
    6.7000   -7.9000    0.0000 C   0  0  0  0  0  0  0  0  0  0  0  0
    7.8250   -9.4125    0.0000 C   0  0  0  0  0  0  0  0  0  0  0  0
   10.3000   -7.9792    0.0000 C   0  0  0  0  0  0  0  0  0  0  0  0
  2  1  1  0  0  0  0
  3  2  1  0  0  0  0
  4  2  1  0  0  0  0
  5  1  1  0  0  0  0
  6  5  2  0  0  0  0
  7  3  1  0  0  0  0
  8  4  2  0  0  0  0
  9 14  2  0  0  0  0
 10  1  2  0  0  0  0
 11  3  1  0  0  0  0
 12 10  1  0  0  0  0
 13 16  2  0  0  0  0
 14 17  1  0  0  0  0
 15 12  1  0  0  0  0
 16  7  1  0  0  0  0
 17  7  2  0  0  0  0
 18  8  1  0  0  0  0
 19  8  1  0  0  0  0
 20 12  2  0  0  0  0
 21 18  1  0  0  0  0
 22 15  2  0  0  0  0
 23 11  1  0  0  0  0
 24  3  1  0  0  0  0
 25  5  1  0  0  0  0
 26 20  1  0  0  0  0
 27 23  1  0  0  0  0
 28  4  1  0  0  0  0
 29 14  1  0  0  0  0
 30 13  1  0  0  0  0
 31 26  2  0  0  0  0
 32 26  1  0  0  0  0
 33 28  2  0  0  0  0
 34 33  1  0  0  0  0
 35 19  1  0  0  0  0
 36 35  1  0  0  0  0
 37 27  1  0  0  0  0
 38 27  1  0  0  0  0
 39 25  1  0  0  0  0
 40 29  1  0  0  0  0
 41 30  1  0  0  0  0
  6 15  1  0  0  0  0
 22 31  1  0  0  0  0
 34 18  2  0  0  0  0
  9 13  1  0  0  0  0
 21 36  1  0  0  0  0
M  END
