# Supplementary material for: 3,5-Dialkoxypyridine analogues of bedaquiline are potent antituberculosis agents with minimal inhibition of the hERG channel
Source: Bioorg Med Chem. 2019 Apr 1;27(7):1292–307. doi: 10.1016/j.bmc.2019.02.026 (PMC6467547; doi:10.1016/j.bmc.2019.02.026)
Supplement: MOL files — ZIP file containing the MOL file of the most important compounds in this article [file mol.zip › MOLFILEcompound21.mol]

  -ISIS-  09111817282D

 40 44  0  0  0  0  0  0  0  0999 V2000
    5.7292   -6.2375    0.0000 C   0  0  0  0  0  0  0  0  0  0  0  0
    6.4292   -5.8250    0.0000 C   0  0  3  0  0  0  0  0  0  0  0  0
    7.1417   -6.2375    0.0000 C   0  0  3  0  0  0  0  0  0  0  0  0
    6.4292   -5.0042    0.0000 C   0  0  0  0  0  0  0  0  0  0  0  0
    5.7292   -7.0625    0.0000 C   0  0  0  0  0  0  0  0  0  0  0  0
    5.0042   -7.4750    0.0000 N   0  0  0  0  0  0  0  0  0  0  0  0
    7.5542   -6.9500    0.0000 C   0  0  0  0  0  0  0  0  0  0  0  0
    5.7167   -4.5917    0.0000 C   0  0  0  0  0  0  0  0  0  0  0  0
    8.3792   -8.3792    0.0000 N   0  0  0  0  0  0  0  0  0  0  0  0
    5.0042   -5.8250    0.0000 C   0  0  0  0  0  0  0  0  0  0  0  0
    7.8542   -5.8250    0.0000 C   0  0  0  0  0  0  0  0  0  0  0  0
    4.2917   -6.2375    0.0000 C   0  0  0  0  0  0  0  0  0  0  0  0
    8.8000   -7.6667    0.0000 C   0  0  0  0  0  0  0  0  0  0  0  0
    7.5542   -8.3792    0.0000 C   0  0  0  0  0  0  0  0  0  0  0  0
    4.2917   -7.0625    0.0000 C   0  0  0  0  0  0  0  0  0  0  0  0
    4.9375   -4.8542    0.0000 O   0  0  0  0  0  0  0  0  0  0  0  0
    8.3875   -6.9417    0.0000 C   0  0  0  0  0  0  0  0  0  0  0  0
    7.1417   -7.6667    0.0000 C   0  0  0  0  0  0  0  0  0  0  0  0
    4.4417   -4.1875    0.0000 C   0  0  0  0  0  0  0  0  0  0  0  0
    5.7125   -3.7667    0.0000 C   0  0  0  0  0  0  0  0  0  0  0  0
    3.5792   -5.8250    0.0000 C   0  0  0  0  0  0  0  0  0  0  0  0
    4.9292   -3.5167    0.0000 C   0  0  0  0  0  0  0  0  0  0  0  0
    3.5792   -7.4750    0.0000 C   0  0  0  0  0  0  0  0  0  0  0  0
    7.8542   -5.0000    0.0000 C   0  0  0  0  0  0  0  0  0  0  0  0
    7.1417   -5.4125    0.0000 O   0  0  0  0  0  0  0  0  0  0  0  0
    6.4292   -7.4750    0.0000 O   0  0  0  0  0  0  0  0  0  0  0  0
    2.8667   -6.2375    0.0000 C   0  0  0  0  0  0  0  0  0  0  0  0
    8.5750   -4.5875    0.0000 N   0  0  3  0  0  0  0  0  0  0  0  0
    7.1542   -4.5917    0.0000 C   0  0  0  0  0  0  0  0  0  0  0  0
    9.6250   -7.6667    0.0000 O   0  0  0  0  0  0  0  0  0  0  0  0
    7.1417   -9.0917    0.0000 O   0  0  0  0  0  0  0  0  0  0  0  0
    2.8667   -7.0625    0.0000 C   0  0  0  0  0  0  0  0  0  0  0  0
    2.1542   -5.8250    0.0000 Br  0  0  0  0  0  0  0  0  0  0  0  0
    7.1542   -3.7667    0.0000 C   0  0  0  0  0  0  0  0  0  0  0  0
    6.4292   -3.3542    0.0000 C   0  0  0  0  0  0  0  0  0  0  0  0
    9.2875   -5.0000    0.0000 C   0  0  0  0  0  0  0  0  0  0  0  0
    8.5792   -3.7667    0.0000 C   0  0  0  0  0  0  0  0  0  0  0  0
    6.4292   -8.3000    0.0000 C   0  0  0  0  0  0  0  0  0  0  0  0
   10.0375   -8.3792    0.0000 C   0  0  0  0  0  0  0  0  0  0  0  0
    7.5542   -9.8042    0.0000 C   0  0  0  0  0  0  0  0  0  0  0  0
  2  1  1  0  0  0  0
  3  2  1  0  0  0  0
  4  2  1  0  0  0  0
  5  1  1  0  0  0  0
  6  5  2  0  0  0  0
  7  3  1  0  0  0  0
  8  4  1  0  0  0  0
  9 14  2  0  0  0  0
 10  1  2  0  0  0  0
 11  3  1  0  0  0  0
 12 10  1  0  0  0  0
 13 17  2  0  0  0  0
 14 18  1  0  0  0  0
 15 12  1  0  0  0  0
 16  8  1  0  0  0  0
 17  7  1  0  0  0  0
 18  7  2  0  0  0  0
 19 16  1  0  0  0  0
 20  8  2  0  0  0  0
 21 12  2  0  0  0  0
 22 20  1  0  0  0  0
 23 15  2  0  0  0  0
 24 11  1  0  0  0  0
 25  3  1  0  0  0  0
 26  5  1  0  0  0  0
 27 21  1  0  0  0  0
 28 24  1  0  0  0  0
 29  4  2  0  0  0  0
 30 13  1  0  0  0  0
 31 14  1  0  0  0  0
 32 27  2  0  0  0  0
 33 27  1  0  0  0  0
 34 29  1  0  0  0  0
 35 34  2  0  0  0  0
 36 28  1  0  0  0  0
 37 28  1  0  0  0  0
 38 26  1  0  0  0  0
 39 30  1  0  0  0  0
 40 31  1  0  0  0  0
 15  6  1  0  0  0  0
 23 32  1  0  0  0  0
 35 20  1  0  0  0  0
 19 22  2  0  0  0  0
  9 13  1  0  0  0  0
M  END
