# Supplementary material for: 3,5-Dialkoxypyridine analogues of bedaquiline are potent antituberculosis agents with minimal inhibition of the hERG channel
Source: Bioorg Med Chem. 2019 Apr 1;27(7):1292–307. doi: 10.1016/j.bmc.2019.02.026 (PMC6467547; doi:10.1016/j.bmc.2019.02.026)
Supplement: MOL files — ZIP file containing the MOL file of the most important compounds in this article [file mol.zip › MOLFILEcompound25.mol]

  -ISIS-  09111817322D

 42 45  0  0  0  0  0  0  0  0999 V2000
    5.9667   -6.5292    0.0000 C   0  0  0  0  0  0  0  0  0  0  0  0
    7.3917   -6.5292    0.0000 C   0  0  3  0  0  0  0  0  0  0  0  0
    5.9667   -7.3542    0.0000 C   0  0  0  0  0  0  0  0  0  0  0  0
    5.2542   -7.7667    0.0000 N   0  0  0  0  0  0  0  0  0  0  0  0
    6.6792   -6.1167    0.0000 C   0  0  3  0  0  0  0  0  0  0  0  0
    7.8042   -7.2417    0.0000 C   0  0  0  0  0  0  0  0  0  0  0  0
    8.6292   -8.6667    0.0000 N   0  0  0  0  0  0  0  0  0  0  0  0
    5.2542   -6.1167    0.0000 C   0  0  0  0  0  0  0  0  0  0  0  0
    7.3917   -4.0542    0.0000 N   0  0  0  0  0  0  0  0  0  0  0  0
    8.1042   -6.1167    0.0000 C   0  0  0  0  0  0  0  0  0  0  0  0
    6.6792   -3.6417    0.0000 C   0  0  0  0  0  0  0  0  0  0  0  0
    4.5417   -6.5292    0.0000 C   0  0  0  0  0  0  0  0  0  0  0  0
    7.8042   -8.6667    0.0000 C   0  0  0  0  0  0  0  0  0  0  0  0
    9.0417   -7.9542    0.0000 C   0  0  0  0  0  0  0  0  0  0  0  0
    4.5417   -7.3542    0.0000 C   0  0  0  0  0  0  0  0  0  0  0  0
    8.6292   -7.2417    0.0000 C   0  0  0  0  0  0  0  0  0  0  0  0
    7.3917   -7.9542    0.0000 C   0  0  0  0  0  0  0  0  0  0  0  0
    6.6792   -5.2917    0.0000 C   0  0  0  0  0  0  0  0  0  0  0  0
    6.6750   -2.8167    0.0000 N   0  0  3  0  0  0  0  0  0  0  0  0
    7.3917   -4.8792    0.0000 C   0  0  0  0  0  0  0  0  0  0  0  0
    3.8250   -6.1167    0.0000 C   0  0  0  0  0  0  0  0  0  0  0  0
    5.9667   -4.0542    0.0000 C   0  0  0  0  0  0  0  0  0  0  0  0
    5.9667   -4.8792    0.0000 C   0  0  0  0  0  0  0  0  0  0  0  0
    3.8250   -7.7667    0.0000 C   0  0  0  0  0  0  0  0  0  0  0  0
    8.1000   -5.2917    0.0000 C   0  0  0  0  0  0  0  0  0  0  0  0
    7.3917   -5.7042    0.0000 O   0  0  0  0  0  0  0  0  0  0  0  0
    6.6792   -7.7667    0.0000 O   0  0  0  0  0  0  0  0  0  0  0  0
    3.1125   -6.5292    0.0000 C   0  0  0  0  0  0  0  0  0  0  0  0
    8.8042   -4.8750    0.0000 N   0  0  3  0  0  0  0  0  0  0  0  0
    9.8667   -7.9542    0.0000 O   0  0  0  0  0  0  0  0  0  0  0  0
    7.3917   -9.3792    0.0000 O   0  0  0  0  0  0  0  0  0  0  0  0
    3.1125   -7.3542    0.0000 C   0  0  0  0  0  0  0  0  0  0  0  0
    2.4000   -6.1167    0.0000 Br  0  0  0  0  0  0  0  0  0  0  0  0
    7.3792   -2.4042    0.0000 C   0  0  0  0  0  0  0  0  0  0  0  0
    5.9542   -2.4042    0.0000 C   0  0  0  0  0  0  0  0  0  0  0  0
    9.5250   -5.2792    0.0000 C   0  0  0  0  0  0  0  0  0  0  0  0
    8.8042   -4.0500    0.0000 C   0  0  0  0  0  0  0  0  0  0  0  0
    6.6792   -8.5875    0.0000 C   0  0  0  0  0  0  0  0  0  0  0  0
   10.2667   -8.6667    0.0000 C   0  0  0  0  0  0  0  0  0  0  0  0
    6.5667   -9.3792    0.0000 C   0  0  0  0  0  0  0  0  0  0  0  0
    7.3792   -1.5792    0.0000 C   0  0  0  0  0  0  0  0  0  0  0  0
    5.2417   -2.8250    0.0000 C   0  0  0  0  0  0  0  0  0  0  0  0
  2  5  1  0  0  0  0
  3  1  1  0  0  0  0
  4  3  2  0  0  0  0
  5  1  1  0  0  0  0
  6  2  1  0  0  0  0
  7 13  2  0  0  0  0
  8  1  2  0  0  0  0
  9 20  1  0  0  0  0
 10  2  1  0  0  0  0
 11 22  1  0  0  0  0
 12  8  1  0  0  0  0
 13 17  1  0  0  0  0
 14 16  2  0  0  0  0
 15 12  1  0  0  0  0
 16  6  1  0  0  0  0
 17  6  2  0  0  0  0
 18  5  1  0  0  0  0
 19 11  1  0  0  0  0
 20 18  2  0  0  0  0
 21 12  2  0  0  0  0
 22 23  2  0  0  0  0
 23 18  1  0  0  0  0
 24 15  2  0  0  0  0
 25 10  1  0  0  0  0
 26  2  1  0  0  0  0
 27  3  1  0  0  0  0
 28 21  1  0  0  0  0
 29 25  1  0  0  0  0
 30 14  1  0  0  0  0
 31 13  1  0  0  0  0
 32 28  2  0  0  0  0
 33 28  1  0  0  0  0
 34 19  1  0  0  0  0
 35 19  1  0  0  0  0
 36 29  1  0  0  0  0
 37 29  1  0  0  0  0
 38 27  1  0  0  0  0
 39 30  1  0  0  0  0
 40 31  1  0  0  0  0
 41 34  1  0  0  0  0
 42 35  1  0  0  0  0
  4 15  1  0  0  0  0
 24 32  1  0  0  0  0
 11  9  2  0  0  0  0
 14  7  1  0  0  0  0
M  END
