# Supplementary material for: 3,5-Dialkoxypyridine analogues of bedaquiline are potent antituberculosis agents with minimal inhibition of the hERG channel
Source: Bioorg Med Chem. 2019 Apr 1;27(7):1292–307. doi: 10.1016/j.bmc.2019.02.026 (PMC6467547; doi:10.1016/j.bmc.2019.02.026)
Supplement: MOL files — ZIP file containing the MOL file of the most important compounds in this article [file mol.zip › MOLFILEcompound29.mol]

  -ISIS-  09111817342D

 43 46  0  0  0  0  0  0  0  0999 V2000
    5.7375   -6.1167    0.0000 C   0  0  0  0  0  0  0  0  0  0  0  0
    6.4500   -5.7042    0.0000 C   0  0  3  0  0  0  0  0  0  0  0  0
    7.1625   -6.1167    0.0000 C   0  0  3  0  0  0  0  0  0  0  0  0
    6.4500   -4.8875    0.0000 C   0  0  0  0  0  0  0  0  0  0  0  0
    5.7375   -6.9417    0.0000 C   0  0  0  0  0  0  0  0  0  0  0  0
    5.0250   -7.3542    0.0000 N   0  0  0  0  0  0  0  0  0  0  0  0
    7.5750   -6.8292    0.0000 C   0  0  0  0  0  0  0  0  0  0  0  0
    8.3917   -8.2542    0.0000 N   0  0  0  0  0  0  0  0  0  0  0  0
    5.0250   -5.7042    0.0000 C   0  0  0  0  0  0  0  0  0  0  0  0
    5.7417   -4.4792    0.0000 C   0  0  0  0  0  0  0  0  0  0  0  0
    5.7375   -3.6667    0.0000 N   0  0  0  0  0  0  0  0  0  0  0  0
    7.8750   -5.7042    0.0000 C   0  0  0  0  0  0  0  0  0  0  0  0
    4.3042   -6.1167    0.0000 C   0  0  0  0  0  0  0  0  0  0  0  0
    7.5667   -8.2542    0.0000 C   0  0  0  0  0  0  0  0  0  0  0  0
    8.8042   -7.5292    0.0000 C   0  0  0  0  0  0  0  0  0  0  0  0
    4.3042   -6.9417    0.0000 C   0  0  0  0  0  0  0  0  0  0  0  0
    8.3917   -6.8292    0.0000 C   0  0  0  0  0  0  0  0  0  0  0  0
    7.1542   -7.5417    0.0000 C   0  0  0  0  0  0  0  0  0  0  0  0
    7.1625   -4.4750    0.0000 C   0  0  0  0  0  0  0  0  0  0  0  0
    7.1625   -3.6542    0.0000 C   0  0  0  0  0  0  0  0  0  0  0  0
    3.5917   -5.7042    0.0000 C   0  0  0  0  0  0  0  0  0  0  0  0
    3.5917   -7.3542    0.0000 C   0  0  0  0  0  0  0  0  0  0  0  0
    6.4500   -3.2417    0.0000 C   0  0  0  0  0  0  0  0  0  0  0  0
    7.8750   -3.2417    0.0000 O   0  0  0  0  0  0  0  0  0  0  0  0
    7.8750   -4.8792    0.0000 C   0  0  0  0  0  0  0  0  0  0  0  0
    7.1625   -5.2917    0.0000 O   0  0  0  0  0  0  0  0  0  0  0  0
    6.4500   -7.3542    0.0000 O   0  0  0  0  0  0  0  0  0  0  0  0
    2.8792   -6.1167    0.0000 C   0  0  0  0  0  0  0  0  0  0  0  0
    8.5875   -4.4667    0.0000 N   0  0  3  0  0  0  0  0  0  0  0  0
    5.0375   -4.8917    0.0000 O   0  0  0  0  0  0  0  0  0  0  0  0
    9.6292   -7.5250    0.0000 O   0  0  0  0  0  0  0  0  0  0  0  0
    7.1542   -8.9667    0.0000 O   0  0  0  0  0  0  0  0  0  0  0  0
    2.8792   -6.9417    0.0000 C   0  0  0  0  0  0  0  0  0  0  0  0
    2.1667   -5.7042    0.0000 Br  0  0  0  0  0  0  0  0  0  0  0  0
    7.8667   -2.4167    0.0000 C   0  0  3  0  0  0  0  0  0  0  0  0
    8.5875   -3.6417    0.0000 C   0  0  0  0  0  0  0  0  0  0  0  0
    9.3000   -4.8792    0.0000 C   0  0  0  0  0  0  0  0  0  0  0  0
    6.4500   -8.1792    0.0000 C   0  0  0  0  0  0  0  0  0  0  0  0
    4.3167   -4.4792    0.0000 C   0  0  0  0  0  0  0  0  0  0  0  0
   10.0292   -6.8042    0.0000 C   0  0  0  0  0  0  0  0  0  0  0  0
    7.1500   -9.7917    0.0000 C   0  0  0  0  0  0  0  0  0  0  0  0
    8.5792   -1.9917    0.0000 C   0  0  0  0  0  0  0  0  0  0  0  0
    7.1500   -2.0042    0.0000 C   0  0  0  0  0  0  0  0  0  0  0  0
  2  1  1  0  0  0  0
  3  2  1  0  0  0  0
  4  2  1  0  0  0  0
  5  1  1  0  0  0  0
  6  5  2  0  0  0  0
  7  3  1  0  0  0  0
  8 14  2  0  0  0  0
  9  1  2  0  0  0  0
 10  4  1  0  0  0  0
 11 10  2  0  0  0  0
 12  3  1  0  0  0  0
 13  9  1  0  0  0  0
 14 18  1  0  0  0  0
 15 17  2  0  0  0  0
 16 13  1  0  0  0  0
 17  7  1  0  0  0  0
 18  7  2  0  0  0  0
 19  4  2  0  0  0  0
 20 19  1  0  0  0  0
 21 13  2  0  0  0  0
 22 16  2  0  0  0  0
 23 20  2  0  0  0  0
 24 20  1  0  0  0  0
 25 12  1  0  0  0  0
 26  3  1  0  0  0  0
 27  5  1  0  0  0  0
 28 21  1  0  0  0  0
 29 25  1  0  0  0  0
 30 10  1  0  0  0  0
 31 15  1  0  0  0  0
 32 14  1  0  0  0  0
 33 28  2  0  0  0  0
 34 28  1  0  0  0  0
 35 24  1  0  0  0  0
 36 29  1  0  0  0  0
 37 29  1  0  0  0  0
 38 27  1  0  0  0  0
 39 30  1  0  0  0  0
 40 31  1  0  0  0  0
 41 32  1  0  0  0  0
 42 35  1  0  0  0  0
 43 35  1  0  0  0  0
 16  6  1  0  0  0  0
 22 33  1  0  0  0  0
 11 23  1  0  0  0  0
  8 15  1  0  0  0  0
M  END
