# Supplementary material for: 3,5-Dialkoxypyridine analogues of bedaquiline are potent antituberculosis agents with minimal inhibition of the hERG channel
Source: Bioorg Med Chem. 2019 Apr 1;27(7):1292–307. doi: 10.1016/j.bmc.2019.02.026 (PMC6467547; doi:10.1016/j.bmc.2019.02.026)
Supplement: MOL files — ZIP file containing the MOL file of the most important compounds in this article [file mol.zip › MOLFILEcompound31.mol]

  -ISIS-  09111817352D

 43 46  0  0  0  0  0  0  0  0999 V2000
    6.4417   -5.2917    0.0000 C   0  0  0  0  0  0  0  0  0  0  0  0
    5.7292   -6.5292    0.0000 C   0  0  0  0  0  0  0  0  0  0  0  0
    6.4417   -6.1167    0.0000 C   0  0  3  0  0  0  0  0  0  0  0  0
    5.7292   -4.0542    0.0000 N   0  0  0  0  0  0  0  0  0  0  0  0
    7.1542   -6.5292    0.0000 C   0  0  3  0  0  0  0  0  0  0  0  0
    5.7292   -4.8792    0.0000 C   0  0  0  0  0  0  0  0  0  0  0  0
    5.7292   -7.3542    0.0000 C   0  0  0  0  0  0  0  0  0  0  0  0
    5.0167   -7.7667    0.0000 N   0  0  0  0  0  0  0  0  0  0  0  0
    7.5667   -7.2417    0.0000 C   0  0  0  0  0  0  0  0  0  0  0  0
    6.4417   -3.6417    0.0000 C   0  0  0  0  0  0  0  0  0  0  0  0
    8.3917   -8.6667    0.0000 N   0  0  0  0  0  0  0  0  0  0  0  0
    5.0167   -6.1167    0.0000 C   0  0  0  0  0  0  0  0  0  0  0  0
    7.1542   -4.8792    0.0000 C   0  0  0  0  0  0  0  0  0  0  0  0
    7.8667   -6.1167    0.0000 C   0  0  0  0  0  0  0  0  0  0  0  0
    4.3042   -6.5292    0.0000 C   0  0  0  0  0  0  0  0  0  0  0  0
    7.5667   -8.6667    0.0000 C   0  0  0  0  0  0  0  0  0  0  0  0
    8.8042   -7.9542    0.0000 C   0  0  0  0  0  0  0  0  0  0  0  0
    7.1542   -4.0542    0.0000 C   0  0  0  0  0  0  0  0  0  0  0  0
    4.3042   -7.3542    0.0000 C   0  0  0  0  0  0  0  0  0  0  0  0
    8.3917   -7.2417    0.0000 C   0  0  0  0  0  0  0  0  0  0  0  0
    7.1542   -7.9542    0.0000 C   0  0  0  0  0  0  0  0  0  0  0  0
    3.5792   -6.1167    0.0000 C   0  0  0  0  0  0  0  0  0  0  0  0
    3.5792   -7.7667    0.0000 C   0  0  0  0  0  0  0  0  0  0  0  0
    7.8667   -5.2917    0.0000 C   0  0  0  0  0  0  0  0  0  0  0  0
    7.1542   -5.7042    0.0000 O   0  0  0  0  0  0  0  0  0  0  0  0
    5.0167   -5.2917    0.0000 O   0  0  0  0  0  0  0  0  0  0  0  0
    6.4417   -7.7667    0.0000 O   0  0  0  0  0  0  0  0  0  0  0  0
    2.8667   -6.5292    0.0000 C   0  0  0  0  0  0  0  0  0  0  0  0
    8.5792   -4.8792    0.0000 N   0  0  3  0  0  0  0  0  0  0  0  0
    6.4375   -2.8167    0.0000 O   0  0  0  0  0  0  0  0  0  0  0  0
    9.6292   -7.9542    0.0000 O   0  0  0  0  0  0  0  0  0  0  0  0
    7.1542   -9.3792    0.0000 O   0  0  0  0  0  0  0  0  0  0  0  0
    7.8667   -3.6375    0.0000 O   0  0  0  0  0  0  0  0  0  0  0  0
    2.8667   -7.3542    0.0000 C   0  0  0  0  0  0  0  0  0  0  0  0
    2.1542   -6.1167    0.0000 Br  0  0  0  0  0  0  0  0  0  0  0  0
    9.3292   -5.2042    0.0000 C   0  0  0  0  0  0  0  0  0  0  0  0
    8.5792   -4.0500    0.0000 C   0  0  0  0  0  0  0  0  0  0  0  0
    4.3000   -4.8875    0.0000 C   0  0  0  0  0  0  0  0  0  0  0  0
    6.4417   -8.5875    0.0000 C   0  0  0  0  0  0  0  0  0  0  0  0
    5.7250   -2.4042    0.0000 C   0  0  0  0  0  0  0  0  0  0  0  0
   10.0417   -8.6667    0.0000 C   0  0  0  0  0  0  0  0  0  0  0  0
    6.3292   -9.3792    0.0000 C   0  0  0  0  0  0  0  0  0  0  0  0
    7.8667   -2.8125    0.0000 C   0  0  0  0  0  0  0  0  0  0  0  0
  2  3  1  0  0  0  0
  3  1  1  0  0  0  0
  4  6  2  0  0  0  0
  5  3  1  0  0  0  0
  6  1  1  0  0  0  0
  7  2  1  0  0  0  0
  8  7  2  0  0  0  0
  9  5  1  0  0  0  0
 10 18  2  0  0  0  0
 11 16  2  0  0  0  0
 12  2  2  0  0  0  0
 13  1  2  0  0  0  0
 14  5  1  0  0  0  0
 15 12  1  0  0  0  0
 16 21  1  0  0  0  0
 17 20  2  0  0  0  0
 18 13  1  0  0  0  0
 19 15  1  0  0  0  0
 20  9  1  0  0  0  0
 21  9  2  0  0  0  0
 22 15  2  0  0  0  0
 23 19  2  0  0  0  0
 24 14  1  0  0  0  0
 25  5  1  0  0  0  0
 26  6  1  0  0  0  0
 27  7  1  0  0  0  0
 28 22  1  0  0  0  0
 29 24  1  0  0  0  0
 30 10  1  0  0  0  0
 31 17  1  0  0  0  0
 32 16  1  0  0  0  0
 33 18  1  0  0  0  0
 34 28  2  0  0  0  0
 35 28  1  0  0  0  0
 36 29  1  0  0  0  0
 37 29  1  0  0  0  0
 38 26  1  0  0  0  0
 39 27  1  0  0  0  0
 40 30  1  0  0  0  0
 41 31  1  0  0  0  0
 42 32  1  0  0  0  0
 43 33  1  0  0  0  0
 10  4  1  0  0  0  0
 17 11  1  0  0  0  0
 19  8  1  0  0  0  0
 23 34  1  0  0  0  0
M  END
