# Supplementary material for: 3,5-Dialkoxypyridine analogues of bedaquiline are potent antituberculosis agents with minimal inhibition of the hERG channel
Source: Bioorg Med Chem. 2019 Apr 1;27(7):1292–307. doi: 10.1016/j.bmc.2019.02.026 (PMC6467547; doi:10.1016/j.bmc.2019.02.026)
Supplement: MOL files — ZIP file containing the MOL file of the most important compounds in this article [file mol.zip › MOLFILEcompound33.mol]

  -ISIS-  09111817362D

 41 44  0  0  0  0  0  0  0  0999 V2000
    5.7417   -6.1917    0.0000 C   0  0  0  0  0  0  0  0  0  0  0  0
    6.4542   -5.7792    0.0000 C   0  0  3  0  0  0  0  0  0  0  0  0
    7.1667   -6.1917    0.0000 C   0  0  3  0  0  0  0  0  0  0  0  0
    6.4542   -4.9625    0.0000 C   0  0  0  0  0  0  0  0  0  0  0  0
    5.7417   -7.0167    0.0000 C   0  0  0  0  0  0  0  0  0  0  0  0
    5.0292   -7.4292    0.0000 N   0  0  0  0  0  0  0  0  0  0  0  0
    7.5792   -6.9042    0.0000 C   0  0  0  0  0  0  0  0  0  0  0  0
    8.4042   -8.3375    0.0000 N   0  0  0  0  0  0  0  0  0  0  0  0
    5.7417   -4.5500    0.0000 C   0  0  0  0  0  0  0  0  0  0  0  0
    5.0292   -5.7792    0.0000 C   0  0  0  0  0  0  0  0  0  0  0  0
    7.8792   -5.7792    0.0000 C   0  0  0  0  0  0  0  0  0  0  0  0
    4.3167   -6.1917    0.0000 C   0  0  0  0  0  0  0  0  0  0  0  0
    5.7417   -3.7250    0.0000 C   0  0  0  0  0  0  0  0  0  0  0  0
    7.5792   -8.3375    0.0000 C   0  0  0  0  0  0  0  0  0  0  0  0
    8.8167   -7.6250    0.0000 C   0  0  0  0  0  0  0  0  0  0  0  0
    4.3167   -7.0167    0.0000 C   0  0  0  0  0  0  0  0  0  0  0  0
    7.1667   -7.6250    0.0000 C   0  0  0  0  0  0  0  0  0  0  0  0
    8.4042   -6.9042    0.0000 C   0  0  0  0  0  0  0  0  0  0  0  0
    6.4542   -3.3125    0.0000 N   0  0  0  0  0  0  0  0  0  0  0  0
    3.6042   -5.7792    0.0000 C   0  0  0  0  0  0  0  0  0  0  0  0
    3.6042   -7.4292    0.0000 C   0  0  0  0  0  0  0  0  0  0  0  0
    8.5917   -6.1917    0.0000 C   0  0  0  0  0  0  0  0  0  0  0  0
    7.1667   -5.3750    0.0000 O   0  0  0  0  0  0  0  0  0  0  0  0
    6.4542   -7.4292    0.0000 O   0  0  0  0  0  0  0  0  0  0  0  0
    2.8875   -6.1917    0.0000 C   0  0  0  0  0  0  0  0  0  0  0  0
    9.3042   -5.7792    0.0000 N   0  0  3  0  0  0  0  0  0  0  0  0
    5.0292   -4.9625    0.0000 O   0  0  0  0  0  0  0  0  0  0  0  0
    7.1750   -4.5500    0.0000 C   0  0  0  0  0  0  0  0  0  0  0  0
    5.0292   -3.3125    0.0000 O   0  0  0  0  0  0  0  0  0  0  0  0
    7.1667   -9.0542    0.0000 O   0  0  0  0  0  0  0  0  0  0  0  0
    9.6417   -7.6250    0.0000 O   0  0  0  0  0  0  0  0  0  0  0  0
    7.1750   -3.7250    0.0000 C   0  0  0  0  0  0  0  0  0  0  0  0
    2.8875   -7.0167    0.0000 C   0  0  0  0  0  0  0  0  0  0  0  0
    2.1750   -5.7792    0.0000 Br  0  0  0  0  0  0  0  0  0  0  0  0
    9.3042   -4.9625    0.0000 C   0  0  0  0  0  0  0  0  0  0  0  0
   10.0167   -6.1917    0.0000 C   0  0  0  0  0  0  0  0  0  0  0  0
    6.4542   -8.2542    0.0000 C   0  0  0  0  0  0  0  0  0  0  0  0
    4.3167   -4.5500    0.0000 C   0  0  0  0  0  0  0  0  0  0  0  0
    5.0292   -2.4875    0.0000 C   0  0  0  0  0  0  0  0  0  0  0  0
    7.5792   -9.7667    0.0000 C   0  0  0  0  0  0  0  0  0  0  0  0
   10.0542   -8.3375    0.0000 C   0  0  0  0  0  0  0  0  0  0  0  0
  2  1  1  0  0  0  0
  3  2  1  0  0  0  0
  4  2  1  0  0  0  0
  5  1  1  0  0  0  0
  6  5  2  0  0  0  0
  7  3  1  0  0  0  0
  8 15  1  0  0  0  0
  9  4  1  0  0  0  0
 10  1  2  0  0  0  0
 11  3  1  0  0  0  0
 12 10  1  0  0  0  0
 13  9  2  0  0  0  0
 14 17  1  0  0  0  0
 15 18  2  0  0  0  0
 16 12  1  0  0  0  0
 17  7  2  0  0  0  0
 18  7  1  0  0  0  0
 19 32  2  0  0  0  0
 20 12  2  0  0  0  0
 21 16  2  0  0  0  0
 22 11  1  0  0  0  0
 23  3  1  0  0  0  0
 24  5  1  0  0  0  0
 25 20  1  0  0  0  0
 26 22  1  0  0  0  0
 27  9  1  0  0  0  0
 28  4  2  0  0  0  0
 29 13  1  0  0  0  0
 30 14  1  0  0  0  0
 31 15  1  0  0  0  0
 32 28  1  0  0  0  0
 33 25  2  0  0  0  0
 34 25  1  0  0  0  0
 35 26  1  0  0  0  0
 36 26  1  0  0  0  0
 37 24  1  0  0  0  0
 38 27  1  0  0  0  0
 39 29  1  0  0  0  0
 40 30  1  0  0  0  0
 41 31  1  0  0  0  0
  6 16  1  0  0  0  0
 21 33  1  0  0  0  0
 19 13  1  0  0  0  0
  8 14  2  0  0  0  0
M  END
