# Supplementary material for: 3,5-Dialkoxypyridine analogues of bedaquiline are potent antituberculosis agents with minimal inhibition of the hERG channel
Source: Bioorg Med Chem. 2019 Apr 1;27(7):1292–307. doi: 10.1016/j.bmc.2019.02.026 (PMC6467547; doi:10.1016/j.bmc.2019.02.026)
Supplement: MOL files — ZIP file containing the MOL file of the most important compounds in this article [file mol.zip › MOLFILEcompound34.mol]

  -ISIS-  09111817372D

 41 44  0  0  0  0  0  0  0  0999 V2000
    5.9667   -7.1500    0.0000 C   0  0  0  0  0  0  0  0  0  0  0  0
    6.6792   -6.7375    0.0000 C   0  0  3  0  0  0  0  0  0  0  0  0
    7.3917   -7.1500    0.0000 C   0  0  3  0  0  0  0  0  0  0  0  0
    6.6792   -5.9125    0.0000 C   0  0  0  0  0  0  0  0  0  0  0  0
    5.9667   -7.9750    0.0000 C   0  0  0  0  0  0  0  0  0  0  0  0
    5.2542   -8.3875    0.0000 N   0  0  0  0  0  0  0  0  0  0  0  0
    7.8042   -7.8625    0.0000 C   0  0  0  0  0  0  0  0  0  0  0  0
    8.6292   -9.2875    0.0000 N   0  0  0  0  0  0  0  0  0  0  0  0
    5.2542   -6.7375    0.0000 C   0  0  0  0  0  0  0  0  0  0  0  0
    8.1042   -6.7375    0.0000 C   0  0  0  0  0  0  0  0  0  0  0  0
    4.5417   -7.1500    0.0000 C   0  0  0  0  0  0  0  0  0  0  0  0
    9.0417   -8.5750    0.0000 C   0  0  0  0  0  0  0  0  0  0  0  0
    7.8042   -9.2875    0.0000 C   0  0  0  0  0  0  0  0  0  0  0  0
    4.5417   -7.9750    0.0000 C   0  0  0  0  0  0  0  0  0  0  0  0
    6.6792   -4.2542    0.0000 N   0  0  0  0  0  0  0  0  0  0  0  0
    7.3917   -5.5000    0.0000 C   0  0  0  0  0  0  0  0  0  0  0  0
    8.6292   -7.8625    0.0000 C   0  0  0  0  0  0  0  0  0  0  0  0
    7.3917   -8.5750    0.0000 C   0  0  0  0  0  0  0  0  0  0  0  0
    5.9667   -5.5000    0.0000 C   0  0  0  0  0  0  0  0  0  0  0  0
    7.3917   -4.6750    0.0000 C   0  0  0  0  0  0  0  0  0  0  0  0
    5.9667   -4.6750    0.0000 C   0  0  0  0  0  0  0  0  0  0  0  0
    3.8250   -6.7375    0.0000 C   0  0  0  0  0  0  0  0  0  0  0  0
    3.8250   -8.3875    0.0000 C   0  0  0  0  0  0  0  0  0  0  0  0
    8.1000   -5.9125    0.0000 C   0  0  0  0  0  0  0  0  0  0  0  0
    7.3917   -6.3250    0.0000 O   0  0  0  0  0  0  0  0  0  0  0  0
    6.6792   -8.3875    0.0000 O   0  0  0  0  0  0  0  0  0  0  0  0
    3.1125   -7.1500    0.0000 C   0  0  0  0  0  0  0  0  0  0  0  0
    8.8042   -5.4917    0.0000 N   0  0  3  0  0  0  0  0  0  0  0  0
    9.8667   -8.5792    0.0000 O   0  0  0  0  0  0  0  0  0  0  0  0
    7.3917  -10.0042    0.0000 O   0  0  0  0  0  0  0  0  0  0  0  0
    3.1125   -7.9750    0.0000 C   0  0  0  0  0  0  0  0  0  0  0  0
    2.4000   -6.7375    0.0000 Br  0  0  0  0  0  0  0  0  0  0  0  0
    8.1042   -4.2542    0.0000 O   0  0  0  0  0  0  0  0  0  0  0  0
    5.2500   -5.9042    0.0000 O   0  0  0  0  0  0  0  0  0  0  0  0
    9.5250   -5.9042    0.0000 C   0  0  0  0  0  0  0  0  0  0  0  0
    8.8042   -4.6667    0.0000 C   0  0  0  0  0  0  0  0  0  0  0  0
    6.6792   -9.2042    0.0000 C   0  0  0  0  0  0  0  0  0  0  0  0
   10.2667   -9.2917    0.0000 C   0  0  0  0  0  0  0  0  0  0  0  0
    6.5667  -10.0042    0.0000 C   0  0  0  0  0  0  0  0  0  0  0  0
    8.1000   -3.4375    0.0000 C   0  0  0  0  0  0  0  0  0  0  0  0
    4.5292   -5.4917    0.0000 C   0  0  0  0  0  0  0  0  0  0  0  0
  2  1  1  0  0  0  0
  3  2  1  0  0  0  0
  4  2  1  0  0  0  0
  5  1  1  0  0  0  0
  6  5  2  0  0  0  0
  7  3  1  0  0  0  0
  8 13  2  0  0  0  0
  9  1  2  0  0  0  0
 10  3  1  0  0  0  0
 11  9  1  0  0  0  0
 12 17  2  0  0  0  0
 13 18  1  0  0  0  0
 14 11  1  0  0  0  0
 15 21  1  0  0  0  0
 16  4  2  0  0  0  0
 17  7  1  0  0  0  0
 18  7  2  0  0  0  0
 19  4  1  0  0  0  0
 20 16  1  0  0  0  0
 21 19  2  0  0  0  0
 22 11  2  0  0  0  0
 23 14  2  0  0  0  0
 24 10  1  0  0  0  0
 25  3  1  0  0  0  0
 26  5  1  0  0  0  0
 27 22  1  0  0  0  0
 28 24  1  0  0  0  0
 29 12  1  0  0  0  0
 30 13  1  0  0  0  0
 31 27  2  0  0  0  0
 32 27  1  0  0  0  0
 33 20  1  0  0  0  0
 34 19  1  0  0  0  0
 35 28  1  0  0  0  0
 36 28  1  0  0  0  0
 37 26  1  0  0  0  0
 38 29  1  0  0  0  0
 39 30  1  0  0  0  0
 40 33  1  0  0  0  0
 41 34  1  0  0  0  0
 14  6  1  0  0  0  0
 15 20  2  0  0  0  0
 23 31  1  0  0  0  0
 12  8  1  0  0  0  0
M  END
