# Supplementary material for: 3,5-Dialkoxypyridine analogues of bedaquiline are potent antituberculosis agents with minimal inhibition of the hERG channel
Source: Bioorg Med Chem. 2019 Apr 1;27(7):1292–307. doi: 10.1016/j.bmc.2019.02.026 (PMC6467547; doi:10.1016/j.bmc.2019.02.026)
Supplement: MOL files — ZIP file containing the MOL file of the most important compounds in this article [file mol.zip › MOLFILEcompound36.mol]

  -ISIS-  09111817392D

 41 44  0  0  0  0  0  0  0  0999 V2000
    4.5417   -4.7792    0.0000 C   0  0  0  0  0  0  0  0  0  0  0  0
    5.9667   -4.7792    0.0000 C   0  0  3  0  0  0  0  0  0  0  0  0
    5.2542   -4.3667    0.0000 C   0  0  3  0  0  0  0  0  0  0  0  0
    4.5417   -5.6042    0.0000 C   0  0  0  0  0  0  0  0  0  0  0  0
    3.8292   -6.0167    0.0000 N   0  0  0  0  0  0  0  0  0  0  0  0
    6.3792   -5.4917    0.0000 C   0  0  0  0  0  0  0  0  0  0  0  0
    5.2542   -3.5417    0.0000 C   0  0  0  0  0  0  0  0  0  0  0  0
    5.2542   -1.8917    0.0000 N   0  0  0  0  0  0  0  0  0  0  0  0
    7.2042   -6.9167    0.0000 N   0  0  0  0  0  0  0  0  0  0  0  0
    3.8292   -4.3667    0.0000 C   0  0  0  0  0  0  0  0  0  0  0  0
    6.6792   -4.3667    0.0000 C   0  0  0  0  0  0  0  0  0  0  0  0
    3.1167   -4.7792    0.0000 C   0  0  0  0  0  0  0  0  0  0  0  0
    5.9667   -2.3042    0.0000 C   0  0  0  0  0  0  0  0  0  0  0  0
    4.5417   -2.3042    0.0000 C   0  0  0  0  0  0  0  0  0  0  0  0
    7.6167   -6.2042    0.0000 C   0  0  0  0  0  0  0  0  0  0  0  0
    6.3792   -6.9167    0.0000 C   0  0  0  0  0  0  0  0  0  0  0  0
    3.1167   -5.6042    0.0000 C   0  0  0  0  0  0  0  0  0  0  0  0
    5.9667   -6.2042    0.0000 C   0  0  0  0  0  0  0  0  0  0  0  0
    7.2042   -5.4917    0.0000 C   0  0  0  0  0  0  0  0  0  0  0  0
    4.5417   -3.1292    0.0000 C   0  0  0  0  0  0  0  0  0  0  0  0
    5.9667   -3.1292    0.0000 C   0  0  0  0  0  0  0  0  0  0  0  0
    2.4000   -4.3667    0.0000 C   0  0  0  0  0  0  0  0  0  0  0  0
    2.4000   -6.0167    0.0000 C   0  0  0  0  0  0  0  0  0  0  0  0
    6.6792   -3.5417    0.0000 C   0  0  0  0  0  0  0  0  0  0  0  0
    5.9667   -3.9542    0.0000 O   0  0  0  0  0  0  0  0  0  0  0  0
    3.8292   -1.8917    0.0000 S   0  0  0  0  0  0  0  0  0  0  0  0
    6.6792   -1.8917    0.0000 S   0  0  0  0  0  0  0  0  0  0  0  0
    5.2542   -6.0167    0.0000 O   0  0  0  0  0  0  0  0  0  0  0  0
    1.6875   -4.7792    0.0000 C   0  0  0  0  0  0  0  0  0  0  0  0
    7.3917   -3.1292    0.0000 N   0  0  3  0  0  0  0  0  0  0  0  0
    8.4417   -6.2042    0.0000 O   0  0  0  0  0  0  0  0  0  0  0  0
    5.9667   -7.6292    0.0000 O   0  0  0  0  0  0  0  0  0  0  0  0
    1.6875   -5.6042    0.0000 C   0  0  0  0  0  0  0  0  0  0  0  0
    0.9750   -4.3667    0.0000 Br  0  0  0  0  0  0  0  0  0  0  0  0
    7.3875   -2.3042    0.0000 C   0  0  0  0  0  0  0  0  0  0  0  0
    8.1042   -3.5417    0.0000 C   0  0  0  0  0  0  0  0  0  0  0  0
    3.8250   -1.0667    0.0000 C   0  0  0  0  0  0  0  0  0  0  0  0
    6.6792   -1.0667    0.0000 C   0  0  0  0  0  0  0  0  0  0  0  0
    5.2542   -6.8375    0.0000 C   0  0  0  0  0  0  0  0  0  0  0  0
    8.8542   -6.9167    0.0000 C   0  0  0  0  0  0  0  0  0  0  0  0
    5.1417   -7.6292    0.0000 C   0  0  0  0  0  0  0  0  0  0  0  0
  2  3  1  0  0  0  0
  3  1  1  0  0  0  0
  4  1  1  0  0  0  0
  5  4  2  0  0  0  0
  6  2  1  0  0  0  0
  7  3  1  0  0  0  0
  8 13  2  0  0  0  0
  9 15  1  0  0  0  0
 10  1  2  0  0  0  0
 11  2  1  0  0  0  0
 12 10  1  0  0  0  0
 13 21  1  0  0  0  0
 14 20  2  0  0  0  0
 15 19  2  0  0  0  0
 16 18  1  0  0  0  0
 17 12  1  0  0  0  0
 18  6  2  0  0  0  0
 19  6  1  0  0  0  0
 20  7  1  0  0  0  0
 21  7  2  0  0  0  0
 22 12  2  0  0  0  0
 23 17  2  0  0  0  0
 24 11  1  0  0  0  0
 25  2  1  0  0  0  0
 26 14  1  0  0  0  0
 27 13  1  0  0  0  0
 28  4  1  0  0  0  0
 29 22  1  0  0  0  0
 30 24  1  0  0  0  0
 31 15  1  0  0  0  0
 32 16  1  0  0  0  0
 33 29  2  0  0  0  0
 34 29  1  0  0  0  0
 35 30  1  0  0  0  0
 36 30  1  0  0  0  0
 37 26  1  0  0  0  0
 38 27  1  0  0  0  0
 39 28  1  0  0  0  0
 40 31  1  0  0  0  0
 41 32  1  0  0  0  0
  5 17  1  0  0  0  0
  8 14  1  0  0  0  0
 23 33  1  0  0  0  0
  9 16  2  0  0  0  0
M  END
