# Supplementary material for: 3,5-Dialkoxypyridine analogues of bedaquiline are potent antituberculosis agents with minimal inhibition of the hERG channel
Source: Bioorg Med Chem. 2019 Apr 1;27(7):1292–307. doi: 10.1016/j.bmc.2019.02.026 (PMC6467547; doi:10.1016/j.bmc.2019.02.026)
Supplement: MOL files — ZIP file containing the MOL file of the most important compounds in this article [file mol.zip › MOLFILEcompound37.mol]

  -ISIS-  09111817402D

 43 46  0  0  0  0  0  0  0  0999 V2000
    4.3250   -3.9667    0.0000 C   0  0  0  0  0  0  0  0  0  0  0  0
    5.7417   -3.9667    0.0000 C   0  0  3  0  0  0  0  0  0  0  0  0
    5.0292   -3.5542    0.0000 C   0  0  3  0  0  0  0  0  0  0  0  0
    4.3250   -4.7917    0.0000 C   0  0  0  0  0  0  0  0  0  0  0  0
    3.6042   -5.2042    0.0000 N   0  0  0  0  0  0  0  0  0  0  0  0
    6.1542   -4.6792    0.0000 C   0  0  0  0  0  0  0  0  0  0  0  0
    5.0292   -2.7292    0.0000 C   0  0  0  0  0  0  0  0  0  0  0  0
    5.0292   -1.0792    0.0000 N   0  0  0  0  0  0  0  0  0  0  0  0
    6.9792   -6.1042    0.0000 N   0  0  0  0  0  0  0  0  0  0  0  0
    3.6042   -3.5542    0.0000 C   0  0  0  0  0  0  0  0  0  0  0  0
    6.4542   -3.5542    0.0000 C   0  0  0  0  0  0  0  0  0  0  0  0
    2.8917   -3.9667    0.0000 C   0  0  0  0  0  0  0  0  0  0  0  0
    4.3167   -1.4917    0.0000 C   0  0  0  0  0  0  0  0  0  0  0  0
    5.7500   -1.4917    0.0000 C   0  0  0  0  0  0  0  0  0  0  0  0
    7.3917   -5.3917    0.0000 C   0  0  0  0  0  0  0  0  0  0  0  0
    6.1542   -6.1042    0.0000 C   0  0  0  0  0  0  0  0  0  0  0  0
    2.8917   -4.7917    0.0000 C   0  0  0  0  0  0  0  0  0  0  0  0
    6.9792   -4.6792    0.0000 C   0  0  0  0  0  0  0  0  0  0  0  0
    5.7417   -5.3917    0.0000 C   0  0  0  0  0  0  0  0  0  0  0  0
    5.7500   -2.3167    0.0000 C   0  0  0  0  0  0  0  0  0  0  0  0
    4.3167   -2.3167    0.0000 C   0  0  0  0  0  0  0  0  0  0  0  0
    2.1792   -3.5542    0.0000 C   0  0  0  0  0  0  0  0  0  0  0  0
    2.1792   -5.2042    0.0000 C   0  0  0  0  0  0  0  0  0  0  0  0
    7.1667   -3.9667    0.0000 C   0  0  0  0  0  0  0  0  0  0  0  0
    5.7417   -3.1417    0.0000 O   0  0  0  0  0  0  0  0  0  0  0  0
    3.6042   -1.0792    0.0000 S   0  0  0  0  0  0  0  0  0  0  0  0
    6.4625   -1.0792    0.0000 S   0  0  0  0  0  0  0  0  0  0  0  0
    5.0292   -5.2042    0.0000 O   0  0  0  0  0  0  0  0  0  0  0  0
    1.4667   -3.9667    0.0000 C   0  0  0  0  0  0  0  0  0  0  0  0
    7.8792   -3.5542    0.0000 N   0  0  3  0  0  0  0  0  0  0  0  0
    5.7417   -6.8167    0.0000 O   0  0  0  0  0  0  0  0  0  0  0  0
    8.2167   -5.3917    0.0000 O   0  0  0  0  0  0  0  0  0  0  0  0
    1.4667   -4.7917    0.0000 C   0  0  0  0  0  0  0  0  0  0  0  0
    0.7542   -3.5542    0.0000 Br  0  0  0  0  0  0  0  0  0  0  0  0
    7.1750   -1.4917    0.0000 C   0  0  0  0  0  0  0  0  0  0  0  0
    3.6042   -0.2542    0.0000 C   0  0  0  0  0  0  0  0  0  0  0  0
    7.8792   -2.7292    0.0000 C   0  0  0  0  0  0  0  0  0  0  0  0
    8.5917   -3.9667    0.0000 C   0  0  0  0  0  0  0  0  0  0  0  0
    5.0292   -6.0250    0.0000 C   0  0  0  0  0  0  0  0  0  0  0  0
    6.1542   -7.5292    0.0000 C   0  0  0  0  0  0  0  0  0  0  0  0
    8.6292   -6.1042    0.0000 C   0  0  0  0  0  0  0  0  0  0  0  0
    7.8917   -1.0792    0.0000 C   0  0  0  0  0  0  0  0  0  0  0  0
    4.3167    0.1583    0.0000 C   0  0  0  0  0  0  0  0  0  0  0  0
  2  3  1  0  0  0  0
  3  1  1  0  0  0  0
  4  1  1  0  0  0  0
  5  4  2  0  0  0  0
  6  2  1  0  0  0  0
  7  3  1  0  0  0  0
  8 13  1  0  0  0  0
  9 16  2  0  0  0  0
 10  1  2  0  0  0  0
 11  2  1  0  0  0  0
 12 10  1  0  0  0  0
 13 21  2  0  0  0  0
 14 20  1  0  0  0  0
 15 18  2  0  0  0  0
 16 19  1  0  0  0  0
 17 12  1  0  0  0  0
 18  6  1  0  0  0  0
 19  6  2  0  0  0  0
 20  7  2  0  0  0  0
 21  7  1  0  0  0  0
 22 12  2  0  0  0  0
 23 17  2  0  0  0  0
 24 11  1  0  0  0  0
 25  2  1  0  0  0  0
 26 13  1  0  0  0  0
 27 14  1  0  0  0  0
 28  4  1  0  0  0  0
 29 22  1  0  0  0  0
 30 24  1  0  0  0  0
 31 16  1  0  0  0  0
 32 15  1  0  0  0  0
 33 29  2  0  0  0  0
 34 29  1  0  0  0  0
 35 27  1  0  0  0  0
 36 26  1  0  0  0  0
 37 30  1  0  0  0  0
 38 30  1  0  0  0  0
 39 28  1  0  0  0  0
 40 31  1  0  0  0  0
 41 32  1  0  0  0  0
 42 35  1  0  0  0  0
 43 36  1  0  0  0  0
  5 17  1  0  0  0  0
  8 14  2  0  0  0  0
 23 33  1  0  0  0  0
 15  9  1  0  0  0  0
M  END
