# Supplementary material for: 3,5-Dialkoxypyridine analogues of bedaquiline are potent antituberculosis agents with minimal inhibition of the hERG channel
Source: Bioorg Med Chem. 2019 Apr 1;27(7):1292–307. doi: 10.1016/j.bmc.2019.02.026 (PMC6467547; doi:10.1016/j.bmc.2019.02.026)
Supplement: MOL files — ZIP file containing the MOL file of the most important compounds in this article [file mol.zip › MOLFILEcompound40.mol]

  -ISIS-  09111817432D

 43 46  0  0  0  0  0  0  0  0999 V2000
    5.3167   -6.8542    0.0000 C   0  0  0  0  0  0  0  0  0  0  0  0
    6.7375   -6.8542    0.0000 C   0  0  3  0  0  0  0  0  0  0  0  0
    6.0250   -6.4417    0.0000 C   0  0  3  0  0  0  0  0  0  0  0  0
    5.3167   -7.6792    0.0000 C   0  0  0  0  0  0  0  0  0  0  0  0
    4.6000   -8.0917    0.0000 N   0  0  0  0  0  0  0  0  0  0  0  0
    7.1500   -7.5667    0.0000 C   0  0  0  0  0  0  0  0  0  0  0  0
    6.0250   -3.9750    0.0000 N   0  0  0  0  0  0  0  0  0  0  0  0
    6.0250   -5.6250    0.0000 C   0  0  0  0  0  0  0  0  0  0  0  0
    7.9750   -9.0000    0.0000 N   0  0  0  0  0  0  0  0  0  0  0  0
    6.7417   -4.3792    0.0000 C   0  0  0  0  0  0  0  0  0  0  0  0
    4.6000   -6.4417    0.0000 C   0  0  0  0  0  0  0  0  0  0  0  0
    7.4500   -6.4417    0.0000 C   0  0  0  0  0  0  0  0  0  0  0  0
    3.8875   -6.8542    0.0000 C   0  0  0  0  0  0  0  0  0  0  0  0
    5.3125   -4.3792    0.0000 C   0  0  0  0  0  0  0  0  0  0  0  0
    8.3875   -8.2792    0.0000 C   0  0  0  0  0  0  0  0  0  0  0  0
    7.1500   -9.0000    0.0000 C   0  0  0  0  0  0  0  0  0  0  0  0
    3.8875   -7.6792    0.0000 C   0  0  0  0  0  0  0  0  0  0  0  0
    6.7417   -5.2125    0.0000 C   0  0  0  0  0  0  0  0  0  0  0  0
    6.7375   -8.2875    0.0000 C   0  0  0  0  0  0  0  0  0  0  0  0
    7.9750   -7.5667    0.0000 C   0  0  0  0  0  0  0  0  0  0  0  0
    5.3125   -5.2125    0.0000 C   0  0  0  0  0  0  0  0  0  0  0  0
    3.1667   -6.4417    0.0000 C   0  0  0  0  0  0  0  0  0  0  0  0
    7.4542   -3.9667    0.0000 O   0  0  0  0  0  0  0  0  0  0  0  0
    3.1667   -8.0917    0.0000 C   0  0  0  0  0  0  0  0  0  0  0  0
    7.4500   -5.6167    0.0000 C   0  0  0  0  0  0  0  0  0  0  0  0
    6.7375   -6.0292    0.0000 O   0  0  0  0  0  0  0  0  0  0  0  0
    6.0250   -8.0917    0.0000 O   0  0  0  0  0  0  0  0  0  0  0  0
    2.4542   -6.8542    0.0000 C   0  0  0  0  0  0  0  0  0  0  0  0
    8.1625   -5.2042    0.0000 N   0  0  3  0  0  0  0  0  0  0  0  0
    9.2125   -8.2792    0.0000 O   0  0  0  0  0  0  0  0  0  0  0  0
    4.5917   -3.9750    0.0000 O   0  0  0  0  0  0  0  0  0  0  0  0
    6.7375   -9.7125    0.0000 O   0  0  0  0  0  0  0  0  0  0  0  0
    2.4542   -7.6792    0.0000 C   0  0  0  0  0  0  0  0  0  0  0  0
    1.7417   -6.4417    0.0000 Br  0  0  0  0  0  0  0  0  0  0  0  0
    7.4542   -3.1417    0.0000 C   0  0  3  0  0  0  0  0  0  0  0  0
    8.1667   -4.3792    0.0000 C   0  0  0  0  0  0  0  0  0  0  0  0
    8.8750   -5.6167    0.0000 C   0  0  0  0  0  0  0  0  0  0  0  0
    6.0250   -8.9167    0.0000 C   0  0  0  0  0  0  0  0  0  0  0  0
    4.5917   -3.1500    0.0000 C   0  0  0  0  0  0  0  0  0  0  0  0
    9.6250   -8.9917    0.0000 C   0  0  0  0  0  0  0  0  0  0  0  0
    7.3167  -10.2917    0.0000 C   0  0  0  0  0  0  0  0  0  0  0  0
    6.7375   -2.7375    0.0000 C   0  0  0  0  0  0  0  0  0  0  0  0
    8.1667   -2.7292    0.0000 C   0  0  0  0  0  0  0  0  0  0  0  0
  2  3  1  0  0  0  0
  3  1  1  0  0  0  0
  4  1  1  0  0  0  0
  5  4  2  0  0  0  0
  6  2  1  0  0  0  0
  7 14  1  0  0  0  0
  8  3  1  0  0  0  0
  9 15  1  0  0  0  0
 10 18  1  0  0  0  0
 11  1  2  0  0  0  0
 12  2  1  0  0  0  0
 13 11  1  0  0  0  0
 14 21  2  0  0  0  0
 15 20  2  0  0  0  0
 16 19  1  0  0  0  0
 17 13  1  0  0  0  0
 18  8  2  0  0  0  0
 19  6  2  0  0  0  0
 20  6  1  0  0  0  0
 21  8  1  0  0  0  0
 22 13  2  0  0  0  0
 23 10  1  0  0  0  0
 24 17  2  0  0  0  0
 25 12  1  0  0  0  0
 26  2  1  0  0  0  0
 27  4  1  0  0  0  0
 28 22  1  0  0  0  0
 29 25  1  0  0  0  0
 30 15  1  0  0  0  0
 31 14  1  0  0  0  0
 32 16  1  0  0  0  0
 33 28  2  0  0  0  0
 34 28  1  0  0  0  0
 35 23  1  0  0  0  0
 36 29  1  0  0  0  0
 37 29  1  0  0  0  0
 38 27  1  0  0  0  0
 39 31  1  0  0  0  0
 40 30  1  0  0  0  0
 41 32  1  0  0  0  0
 42 35  1  0  0  0  0
 43 35  1  0  0  0  0
  5 17  1  0  0  0  0
 10  7  2  0  0  0  0
 24 33  1  0  0  0  0
  9 16  2  0  0  0  0
M  END
