# Supplementary material for: 3,5-Dialkoxypyridine analogues of bedaquiline are potent antituberculosis agents with minimal inhibition of the hERG channel
Source: Bioorg Med Chem. 2019 Apr 1;27(7):1292–307. doi: 10.1016/j.bmc.2019.02.026 (PMC6467547; doi:10.1016/j.bmc.2019.02.026)
Supplement: MOL files — ZIP file containing the MOL file of the most important compounds in this article [file mol.zip › MOLFILEcompound42.mol]

  -ISIS-  09111817442D

 43 46  0  0  0  0  0  0  0  0999 V2000
    5.7417   -6.2000    0.0000 C   0  0  0  0  0  0  0  0  0  0  0  0
    7.1667   -6.2000    0.0000 C   0  0  3  0  0  0  0  0  0  0  0  0
    6.4542   -5.7875    0.0000 C   0  0  3  0  0  0  0  0  0  0  0  0
    5.7417   -7.0250    0.0000 C   0  0  0  0  0  0  0  0  0  0  0  0
    5.0292   -7.4375    0.0000 N   0  0  0  0  0  0  0  0  0  0  0  0
    7.5792   -6.9125    0.0000 C   0  0  0  0  0  0  0  0  0  0  0  0
    6.4542   -4.9667    0.0000 C   0  0  0  0  0  0  0  0  0  0  0  0
    8.4042   -8.3417    0.0000 N   0  0  0  0  0  0  0  0  0  0  0  0
    6.4542   -3.3167    0.0000 N   0  0  0  0  0  0  0  0  0  0  0  0
    5.0292   -5.7875    0.0000 C   0  0  0  0  0  0  0  0  0  0  0  0
    7.8792   -5.7875    0.0000 C   0  0  0  0  0  0  0  0  0  0  0  0
    4.3167   -6.2000    0.0000 C   0  0  0  0  0  0  0  0  0  0  0  0
    7.1792   -3.7292    0.0000 C   0  0  0  0  0  0  0  0  0  0  0  0
    7.5792   -8.3417    0.0000 C   0  0  0  0  0  0  0  0  0  0  0  0
    8.8167   -7.6167    0.0000 C   0  0  0  0  0  0  0  0  0  0  0  0
    5.7417   -3.7292    0.0000 C   0  0  0  0  0  0  0  0  0  0  0  0
    4.3167   -7.0250    0.0000 C   0  0  0  0  0  0  0  0  0  0  0  0
    8.4042   -6.9125    0.0000 C   0  0  0  0  0  0  0  0  0  0  0  0
    7.1667   -7.6250    0.0000 C   0  0  0  0  0  0  0  0  0  0  0  0
    5.7417   -4.5542    0.0000 C   0  0  0  0  0  0  0  0  0  0  0  0
    7.1792   -4.5542    0.0000 C   0  0  0  0  0  0  0  0  0  0  0  0
    3.6042   -5.7875    0.0000 C   0  0  0  0  0  0  0  0  0  0  0  0
    3.6042   -7.4375    0.0000 C   0  0  0  0  0  0  0  0  0  0  0  0
    7.8792   -4.9625    0.0000 C   0  0  0  0  0  0  0  0  0  0  0  0
    7.1667   -5.3750    0.0000 O   0  0  0  0  0  0  0  0  0  0  0  0
    6.4542   -7.4292    0.0000 O   0  0  0  0  0  0  0  0  0  0  0  0
    2.8917   -6.2000    0.0000 C   0  0  0  0  0  0  0  0  0  0  0  0
    8.5917   -4.5500    0.0000 N   0  0  3  0  0  0  0  0  0  0  0  0
    7.8917   -3.3125    0.0000 O   0  0  0  0  0  0  0  0  0  0  0  0
    9.6417   -7.6167    0.0000 O   0  0  0  0  0  0  0  0  0  0  0  0
    7.1667   -9.0542    0.0000 O   0  0  0  0  0  0  0  0  0  0  0  0
    5.0292   -3.3167    0.0000 O   0  0  0  0  0  0  0  0  0  0  0  0
    2.8917   -7.0250    0.0000 C   0  0  0  0  0  0  0  0  0  0  0  0
    2.1792   -5.7875    0.0000 Br  0  0  0  0  0  0  0  0  0  0  0  0
    8.5917   -3.7250    0.0000 C   0  0  0  0  0  0  0  0  0  0  0  0
    9.3042   -4.9625    0.0000 C   0  0  0  0  0  0  0  0  0  0  0  0
    5.0292   -2.4917    0.0000 C   0  0  0  0  0  0  0  0  0  0  0  0
    6.4542   -8.2542    0.0000 C   0  0  0  0  0  0  0  0  0  0  0  0
   10.0625   -8.3292    0.0000 C   0  0  0  0  0  0  0  0  0  0  0  0
    7.8875   -2.4875    0.0000 C   0  0  0  0  0  0  0  0  0  0  0  0
    7.5792   -9.7667    0.0000 C   0  0  0  0  0  0  0  0  0  0  0  0
    4.3125   -2.0792    0.0000 C   0  0  0  0  0  0  0  0  0  0  0  0
    4.3125   -1.2542    0.0000 C   0  0  0  0  0  0  0  0  0  0  0  0
  2  3  1  0  0  0  0
  3  1  1  0  0  0  0
  4  1  1  0  0  0  0
  5  4  2  0  0  0  0
  6  2  1  0  0  0  0
  7  3  1  0  0  0  0
  8 14  2  0  0  0  0
  9 13  2  0  0  0  0
 10  1  2  0  0  0  0
 11  2  1  0  0  0  0
 12 10  1  0  0  0  0
 13 21  1  0  0  0  0
 14 19  1  0  0  0  0
 15 18  2  0  0  0  0
 16 20  2  0  0  0  0
 17 12  1  0  0  0  0
 18  6  1  0  0  0  0
 19  6  2  0  0  0  0
 20  7  1  0  0  0  0
 21  7  2  0  0  0  0
 22 12  2  0  0  0  0
 23 17  2  0  0  0  0
 24 11  1  0  0  0  0
 25  2  1  0  0  0  0
 26  4  1  0  0  0  0
 27 22  1  0  0  0  0
 28 24  1  0  0  0  0
 29 13  1  0  0  0  0
 30 15  1  0  0  0  0
 31 14  1  0  0  0  0
 32 16  1  0  0  0  0
 33 27  2  0  0  0  0
 34 27  1  0  0  0  0
 35 28  1  0  0  0  0
 36 28  1  0  0  0  0
 37 32  1  0  0  0  0
 38 26  1  0  0  0  0
 39 30  1  0  0  0  0
 40 29  1  0  0  0  0
 41 31  1  0  0  0  0
 42 37  1  0  0  0  0
 43 42  1  0  0  0  0
  5 17  1  0  0  0  0
  9 16  1  0  0  0  0
 33 23  1  0  0  0  0
  8 15  1  0  0  0  0
M  END
