# Supplementary material for: 3,5-Dialkoxypyridine analogues of bedaquiline are potent antituberculosis agents with minimal inhibition of the hERG channel
Source: Bioorg Med Chem. 2019 Apr 1;27(7):1292–307. doi: 10.1016/j.bmc.2019.02.026 (PMC6467547; doi:10.1016/j.bmc.2019.02.026)
Supplement: MOL files — ZIP file containing the MOL file of the most important compounds in this article [file mol.zip › MOLFILEcompound43.mol]

  -ISIS-  09121817042D

 44 48  0  0  0  0  0  0  0  0999 V2000
    5.5417   -5.8292    0.0000 C   0  0  0  0  0  0  0  0  0  0  0  0
    6.9667   -5.8292    0.0000 C   0  0  3  0  0  0  0  0  0  0  0  0
    6.2542   -5.4167    0.0000 C   0  0  3  0  0  0  0  0  0  0  0  0
    5.5417   -6.6542    0.0000 C   0  0  0  0  0  0  0  0  0  0  0  0
    4.8292   -7.0667    0.0000 N   0  0  0  0  0  0  0  0  0  0  0  0
    7.3792   -6.5417    0.0000 C   0  0  0  0  0  0  0  0  0  0  0  0
    6.2542   -2.9417    0.0000 N   0  0  0  0  0  0  0  0  0  0  0  0
    6.2542   -4.5917    0.0000 C   0  0  0  0  0  0  0  0  0  0  0  0
    8.2042   -7.9667    0.0000 N   0  0  0  0  0  0  0  0  0  0  0  0
    5.5417   -3.3542    0.0000 C   0  0  0  0  0  0  0  0  0  0  0  0
    4.8292   -5.4167    0.0000 C   0  0  0  0  0  0  0  0  0  0  0  0
    7.6792   -5.4167    0.0000 C   0  0  0  0  0  0  0  0  0  0  0  0
    4.1167   -5.8292    0.0000 C   0  0  0  0  0  0  0  0  0  0  0  0
    6.9750   -3.3542    0.0000 C   0  0  0  0  0  0  0  0  0  0  0  0
    7.3792   -7.9667    0.0000 C   0  0  0  0  0  0  0  0  0  0  0  0
    8.6167   -7.2542    0.0000 C   0  0  0  0  0  0  0  0  0  0  0  0
    4.1167   -6.6542    0.0000 C   0  0  0  0  0  0  0  0  0  0  0  0
    5.5417   -4.1792    0.0000 C   0  0  0  0  0  0  0  0  0  0  0  0
    6.9667   -7.2542    0.0000 C   0  0  0  0  0  0  0  0  0  0  0  0
    8.2042   -6.5417    0.0000 C   0  0  0  0  0  0  0  0  0  0  0  0
    6.9625   -4.1792    0.0000 C   0  0  0  0  0  0  0  0  0  0  0  0
    4.8250   -2.9417    0.0000 O   0  0  0  0  0  0  0  0  0  0  0  0
    3.4042   -5.4167    0.0000 C   0  0  0  0  0  0  0  0  0  0  0  0
    3.4042   -7.0667    0.0000 C   0  0  0  0  0  0  0  0  0  0  0  0
    7.6750   -4.5917    0.0000 C   0  0  0  0  0  0  0  0  0  0  0  0
    6.9667   -5.0042    0.0000 O   0  0  0  0  0  0  0  0  0  0  0  0
    6.2542   -7.0542    0.0000 O   0  0  0  0  0  0  0  0  0  0  0  0
    2.6875   -5.8292    0.0000 C   0  0  0  0  0  0  0  0  0  0  0  0
    8.3875   -4.1792    0.0000 N   0  0  3  0  0  0  0  0  0  0  0  0
    6.9625   -8.6792    0.0000 O   0  0  0  0  0  0  0  0  0  0  0  0
    9.4417   -7.2542    0.0000 O   0  0  0  0  0  0  0  0  0  0  0  0
    7.6917   -2.9500    0.0000 O   0  0  0  0  0  0  0  0  0  0  0  0
    2.6875   -6.6542    0.0000 C   0  0  0  0  0  0  0  0  0  0  0  0
    1.9750   -5.4167    0.0000 Br  0  0  0  0  0  0  0  0  0  0  0  0
    4.1042   -3.3542    0.0000 C   0  0  3  0  0  0  0  0  0  0  0  0
    3.1042   -3.9417    0.0000 C   0  0  0  0  0  0  0  0  0  0  0  0
    9.1000   -4.5792    0.0000 C   0  0  0  0  0  0  0  0  0  0  0  0
    8.4000   -3.3667    0.0000 C   0  0  0  0  0  0  0  0  0  0  0  0
    3.3167   -3.1417    0.0000 C   0  0  0  0  0  0  0  0  0  0  0  0
    3.9042   -4.1542    0.0000 C   0  0  0  0  0  0  0  0  0  0  0  0
    6.2542   -7.8792    0.0000 C   0  0  0  0  0  0  0  0  0  0  0  0
    7.3750   -9.3917    0.0000 C   0  0  0  0  0  0  0  0  0  0  0  0
    7.6917   -2.1250    0.0000 C   0  0  0  0  0  0  0  0  0  0  0  0
    9.8625   -7.9667    0.0000 C   0  0  0  0  0  0  0  0  0  0  0  0
  2  3  1  0  0  0  0
  3  1  1  0  0  0  0
  4  1  1  0  0  0  0
  5  4  2  0  0  0  0
  6  2  1  0  0  0  0
  7 14  2  0  0  0  0
  8  3  1  0  0  0  0
  9 16  1  0  0  0  0
 10 18  2  0  0  0  0
 11  1  2  0  0  0  0
 12  2  1  0  0  0  0
 13 11  1  0  0  0  0
 14 21  1  0  0  0  0
 15 19  1  0  0  0  0
 16 20  2  0  0  0  0
 17 13  1  0  0  0  0
 18  8  1  0  0  0  0
 19  6  2  0  0  0  0
 20  6  1  0  0  0  0
 21  8  2  0  0  0  0
 22 10  1  0  0  0  0
 23 13  2  0  0  0  0
 24 17  2  0  0  0  0
 25 12  1  0  0  0  0
 26  2  1  0  0  0  0
 27  4  1  0  0  0  0
 28 23  1  0  0  0  0
 29 25  1  0  0  0  0
 30 15  1  0  0  0  0
 31 16  1  0  0  0  0
 32 14  1  0  0  0  0
 33 28  2  0  0  0  0
 34 28  1  0  0  0  0
 35 22  1  0  0  0  0
 36 40  1  0  0  0  0
 37 29  1  0  0  0  0
 38 29  1  0  0  0  0
 39 35  1  0  0  0  0
 40 35  1  0  0  0  0
 41 27  1  0  0  0  0
 42 30  1  0  0  0  0
 43 32  1  0  0  0  0
 44 31  1  0  0  0  0
 17  5  1  0  0  0  0
  7 10  1  0  0  0  0
 24 33  1  0  0  0  0
  9 15  2  0  0  0  0
 36 39  1  0  0  0  0
M  END
