# Supplementary material for: 3,5-Dialkoxypyridine analogues of bedaquiline are potent antituberculosis agents with minimal inhibition of the hERG channel
Source: Bioorg Med Chem. 2019 Apr 1;27(7):1292–307. doi: 10.1016/j.bmc.2019.02.026 (PMC6467547; doi:10.1016/j.bmc.2019.02.026)
Supplement: MOL files — ZIP file containing the MOL file of the most important compounds in this article [file mol.zip › MOLFILEcompound44.mol]

  -ISIS-  09121817052D

 44 47  0  0  0  0  0  0  0  0999 V2000
    5.9667   -6.2417    0.0000 C   0  0  0  0  0  0  0  0  0  0  0  0
    7.3917   -6.2417    0.0000 C   0  0  3  0  0  0  0  0  0  0  0  0
    6.6792   -5.8292    0.0000 C   0  0  3  0  0  0  0  0  0  0  0  0
    5.9667   -7.0667    0.0000 C   0  0  0  0  0  0  0  0  0  0  0  0
    5.2542   -7.4792    0.0000 N   0  0  0  0  0  0  0  0  0  0  0  0
    7.8042   -6.9542    0.0000 C   0  0  0  0  0  0  0  0  0  0  0  0
    6.6792   -3.3542    0.0000 N   0  0  0  0  0  0  0  0  0  0  0  0
    6.6792   -5.0042    0.0000 C   0  0  0  0  0  0  0  0  0  0  0  0
    8.6292   -8.3792    0.0000 N   0  0  0  0  0  0  0  0  0  0  0  0
    5.9667   -3.7667    0.0000 C   0  0  0  0  0  0  0  0  0  0  0  0
    5.2542   -5.8292    0.0000 C   0  0  0  0  0  0  0  0  0  0  0  0
    8.1042   -5.8292    0.0000 C   0  0  0  0  0  0  0  0  0  0  0  0
    4.5417   -6.2417    0.0000 C   0  0  0  0  0  0  0  0  0  0  0  0
    7.3917   -3.7667    0.0000 C   0  0  0  0  0  0  0  0  0  0  0  0
    7.8042   -8.3792    0.0000 C   0  0  0  0  0  0  0  0  0  0  0  0
    9.0417   -7.6667    0.0000 C   0  0  0  0  0  0  0  0  0  0  0  0
    4.5417   -7.0667    0.0000 C   0  0  0  0  0  0  0  0  0  0  0  0
    5.9667   -4.5917    0.0000 C   0  0  0  0  0  0  0  0  0  0  0  0
    8.6292   -6.9542    0.0000 C   0  0  0  0  0  0  0  0  0  0  0  0
    7.3917   -7.6667    0.0000 C   0  0  0  0  0  0  0  0  0  0  0  0
    7.3917   -4.5917    0.0000 C   0  0  0  0  0  0  0  0  0  0  0  0
    3.8250   -5.8292    0.0000 C   0  0  0  0  0  0  0  0  0  0  0  0
    5.2500   -3.3542    0.0000 O   0  0  0  0  0  0  0  0  0  0  0  0
    3.8250   -7.4792    0.0000 C   0  0  0  0  0  0  0  0  0  0  0  0
    8.1000   -5.0042    0.0000 C   0  0  0  0  0  0  0  0  0  0  0  0
    7.3917   -5.4167    0.0000 O   0  0  0  0  0  0  0  0  0  0  0  0
    6.6792   -7.4792    0.0000 O   0  0  0  0  0  0  0  0  0  0  0  0
    3.1125   -6.2417    0.0000 C   0  0  0  0  0  0  0  0  0  0  0  0
    8.8042   -4.5917    0.0000 N   0  0  3  0  0  0  0  0  0  0  0  0
    7.3917   -9.0917    0.0000 O   0  0  0  0  0  0  0  0  0  0  0  0
    9.8667   -7.6667    0.0000 O   0  0  0  0  0  0  0  0  0  0  0  0
    8.1042   -3.3542    0.0000 O   0  0  0  0  0  0  0  0  0  0  0  0
    3.1125   -7.0667    0.0000 C   0  0  0  0  0  0  0  0  0  0  0  0
    2.4000   -5.8292    0.0000 Br  0  0  0  0  0  0  0  0  0  0  0  0
    5.2500   -2.5292    0.0000 C   0  0  3  0  0  0  0  0  0  0  0  0
    8.8042   -3.7667    0.0000 C   0  0  0  0  0  0  0  0  0  0  0  0
    9.5250   -5.0000    0.0000 C   0  0  0  0  0  0  0  0  0  0  0  0
    8.1000   -2.5292    0.0000 C   0  0  0  0  0  0  0  0  0  0  0  0
    6.6792   -8.3042    0.0000 C   0  0  0  0  0  0  0  0  0  0  0  0
   10.2792   -8.3792    0.0000 C   0  0  0  0  0  0  0  0  0  0  0  0
    7.8042   -9.8042    0.0000 C   0  0  0  0  0  0  0  0  0  0  0  0
    5.9625   -2.1167    0.0000 C   0  0  0  0  0  0  0  0  0  0  0  0
    4.5292   -2.1167    0.0000 C   0  0  0  0  0  0  0  0  0  0  0  0
    8.8042   -2.1125    0.0000 C   0  0  0  0  0  0  0  0  0  0  0  0
  2  3  1  0  0  0  0
  3  1  1  0  0  0  0
  4  1  1  0  0  0  0
  5  4  2  0  0  0  0
  6  2  1  0  0  0  0
  7 14  2  0  0  0  0
  8  3  1  0  0  0  0
  9 15  2  0  0  0  0
 10 18  2  0  0  0  0
 11  1  2  0  0  0  0
 12  2  1  0  0  0  0
 13 11  1  0  0  0  0
 14 21  1  0  0  0  0
 15 20  1  0  0  0  0
 16 19  2  0  0  0  0
 17 13  1  0  0  0  0
 18  8  1  0  0  0  0
 19  6  1  0  0  0  0
 20  6  2  0  0  0  0
 21  8  2  0  0  0  0
 22 13  2  0  0  0  0
 23 10  1  0  0  0  0
 24 17  2  0  0  0  0
 25 12  1  0  0  0  0
 26  2  1  0  0  0  0
 27  4  1  0  0  0  0
 28 22  1  0  0  0  0
 29 25  1  0  0  0  0
 30 15  1  0  0  0  0
 31 16  1  0  0  0  0
 32 14  1  0  0  0  0
 33 28  2  0  0  0  0
 34 28  1  0  0  0  0
 35 23  1  0  0  0  0
 36 29  1  0  0  0  0
 37 29  1  0  0  0  0
 38 32  1  0  0  0  0
 39 27  1  0  0  0  0
 40 31  1  0  0  0  0
 41 30  1  0  0  0  0
 42 35  1  0  0  0  0
 43 35  1  0  0  0  0
 44 38  1  0  0  0  0
  5 17  1  0  0  0  0
  7 10  1  0  0  0  0
 24 33  1  0  0  0  0
 16  9  1  0  0  0  0
M  END
