# Supplementary material for: 3,5-Dialkoxypyridine analogues of bedaquiline are potent antituberculosis agents with minimal inhibition of the hERG channel
Source: Bioorg Med Chem. 2019 Apr 1;27(7):1292–307. doi: 10.1016/j.bmc.2019.02.026 (PMC6467547; doi:10.1016/j.bmc.2019.02.026)
Supplement: MOL files — ZIP file containing the MOL file of the most important compounds in this article [file mol.zip › MOLFILEcompound46.mol]

  -ISIS-  09121817072D

 43 46  0  0  0  0  0  0  0  0999 V2000
    5.7250   -6.8542    0.0000 C   0  0  0  0  0  0  0  0  0  0  0  0
    6.4375   -6.4417    0.0000 C   0  0  3  0  0  0  0  0  0  0  0  0
    6.4375   -5.6250    0.0000 C   0  0  0  0  0  0  0  0  0  0  0  0
    7.1500   -6.8542    0.0000 C   0  0  3  0  0  0  0  0  0  0  0  0
    5.7250   -7.6792    0.0000 C   0  0  0  0  0  0  0  0  0  0  0  0
    6.4375   -3.9750    0.0000 N   0  0  0  0  0  0  0  0  0  0  0  0
    5.0125   -8.0917    0.0000 N   0  0  0  0  0  0  0  0  0  0  0  0
    5.7250   -4.3792    0.0000 C   0  0  0  0  0  0  0  0  0  0  0  0
    7.5625   -7.5667    0.0000 C   0  0  0  0  0  0  0  0  0  0  0  0
    5.7250   -5.2125    0.0000 C   0  0  0  0  0  0  0  0  0  0  0  0
    8.3875   -9.0000    0.0000 N   0  0  0  0  0  0  0  0  0  0  0  0
    5.0125   -6.4417    0.0000 C   0  0  0  0  0  0  0  0  0  0  0  0
    7.8625   -6.4417    0.0000 C   0  0  0  0  0  0  0  0  0  0  0  0
    7.1542   -4.3792    0.0000 C   0  0  0  0  0  0  0  0  0  0  0  0
    4.3000   -6.8542    0.0000 C   0  0  0  0  0  0  0  0  0  0  0  0
    7.5625   -9.0000    0.0000 C   0  0  0  0  0  0  0  0  0  0  0  0
    8.8000   -8.2792    0.0000 C   0  0  0  0  0  0  0  0  0  0  0  0
    4.3000   -7.6792    0.0000 C   0  0  0  0  0  0  0  0  0  0  0  0
    7.1542   -5.2125    0.0000 C   0  0  0  0  0  0  0  0  0  0  0  0
    8.3875   -7.5667    0.0000 C   0  0  0  0  0  0  0  0  0  0  0  0
    7.1500   -8.2792    0.0000 C   0  0  0  0  0  0  0  0  0  0  0  0
    3.5875   -6.4417    0.0000 C   0  0  0  0  0  0  0  0  0  0  0  0
    3.5875   -8.0917    0.0000 C   0  0  0  0  0  0  0  0  0  0  0  0
    8.5750   -6.8542    0.0000 C   0  0  0  0  0  0  0  0  0  0  0  0
    7.1500   -6.0292    0.0000 O   0  0  0  0  0  0  0  0  0  0  0  0
    6.4375   -8.0875    0.0000 O   0  0  0  0  0  0  0  0  0  0  0  0
    5.0042   -3.9750    0.0000 O   0  0  0  0  0  0  0  0  0  0  0  0
    2.8667   -6.8542    0.0000 C   0  0  0  0  0  0  0  0  0  0  0  0
    9.2875   -6.4417    0.0000 N   0  0  3  0  0  0  0  0  0  0  0  0
    5.0042   -5.6167    0.0000 O   0  0  0  0  0  0  0  0  0  0  0  0
    7.8667   -3.9667    0.0000 O   0  0  0  0  0  0  0  0  0  0  0  0
    9.6250   -8.2750    0.0000 O   0  0  0  0  0  0  0  0  0  0  0  0
    7.1417   -9.7125    0.0000 O   0  0  0  0  0  0  0  0  0  0  0  0
    2.8667   -7.6792    0.0000 C   0  0  0  0  0  0  0  0  0  0  0  0
    2.1542   -6.4417    0.0000 Br  0  0  0  0  0  0  0  0  0  0  0  0
   10.0042   -6.8542    0.0000 C   0  0  0  0  0  0  0  0  0  0  0  0
    9.2875   -5.6167    0.0000 C   0  0  0  0  0  0  0  0  0  0  0  0
    6.4375   -8.9125    0.0000 C   0  0  0  0  0  0  0  0  0  0  0  0
    5.0042   -3.1500    0.0000 C   0  0  0  0  0  0  0  0  0  0  0  0
    4.2917   -5.2042    0.0000 C   0  0  0  0  0  0  0  0  0  0  0  0
    7.5542  -10.4250    0.0000 C   0  0  0  0  0  0  0  0  0  0  0  0
   10.0417   -8.9917    0.0000 C   0  0  0  0  0  0  0  0  0  0  0  0
    8.5792   -4.3792    0.0000 C   0  0  0  0  0  0  0  0  0  0  0  0
  2  1  1  0  0  0  0
  3  2  1  0  0  0  0
  4  2  1  0  0  0  0
  5  1  1  0  0  0  0
  6 14  2  0  0  0  0
  7  5  2  0  0  0  0
  8 10  2  0  0  0  0
  9  4  1  0  0  0  0
 10  3  1  0  0  0  0
 11 16  2  0  0  0  0
 12  1  2  0  0  0  0
 13  4  1  0  0  0  0
 14 19  1  0  0  0  0
 15 12  1  0  0  0  0
 16 21  1  0  0  0  0
 17 20  2  0  0  0  0
 18 15  1  0  0  0  0
 19  3  2  0  0  0  0
 20  9  1  0  0  0  0
 21  9  2  0  0  0  0
 22 15  2  0  0  0  0
 23 18  2  0  0  0  0
 24 13  1  0  0  0  0
 25  4  1  0  0  0  0
 26  5  1  0  0  0  0
 27  8  1  0  0  0  0
 28 22  1  0  0  0  0
 29 24  1  0  0  0  0
 30 10  1  0  0  0  0
 31 14  1  0  0  0  0
 32 17  1  0  0  0  0
 33 16  1  0  0  0  0
 34 28  2  0  0  0  0
 35 28  1  0  0  0  0
 36 29  1  0  0  0  0
 37 29  1  0  0  0  0
 38 26  1  0  0  0  0
 39 27  1  0  0  0  0
 40 30  1  0  0  0  0
 41 33  1  0  0  0  0
 42 32  1  0  0  0  0
 43 31  1  0  0  0  0
  7 18  1  0  0  0  0
  6  8  1  0  0  0  0
 34 23  1  0  0  0  0
 11 17  1  0  0  0  0
M  END
