# Supplementary material for: 3,5-Dialkoxypyridine analogues of bedaquiline are potent antituberculosis agents with minimal inhibition of the hERG channel
Source: Bioorg Med Chem. 2019 Apr 1;27(7):1292–307. doi: 10.1016/j.bmc.2019.02.026 (PMC6467547; doi:10.1016/j.bmc.2019.02.026)
Supplement: MOL files — ZIP file containing the MOL file of the most important compounds in this article [file mol.zip › MOLFILEcompound47.mol]

  -ISIS-  09121817072D

 42 45  0  0  0  0  0  0  0  0999 V2000
    6.1375   -7.1542    0.0000 C   0  0  0  0  0  0  0  0  0  0  0  0
    7.5542   -7.1542    0.0000 C   0  0  3  0  0  0  0  0  0  0  0  0
    6.8417   -6.7417    0.0000 C   0  0  3  0  0  0  0  0  0  0  0  0
    6.1375   -7.9792    0.0000 C   0  0  0  0  0  0  0  0  0  0  0  0
    6.8417   -4.2792    0.0000 N   0  0  0  0  0  0  0  0  0  0  0  0
    6.1292   -4.6917    0.0000 C   0  0  0  0  0  0  0  0  0  0  0  0
    5.4167   -8.3917    0.0000 N   0  0  0  0  0  0  0  0  0  0  0  0
    6.8417   -5.9292    0.0000 C   0  0  0  0  0  0  0  0  0  0  0  0
    7.9667   -7.8667    0.0000 C   0  0  0  0  0  0  0  0  0  0  0  0
    8.7917   -9.3042    0.0000 N   0  0  0  0  0  0  0  0  0  0  0  0
    5.4167   -6.7417    0.0000 C   0  0  0  0  0  0  0  0  0  0  0  0
    8.2667   -6.7417    0.0000 C   0  0  0  0  0  0  0  0  0  0  0  0
    6.1292   -5.5167    0.0000 C   0  0  0  0  0  0  0  0  0  0  0  0
    7.5625   -4.6917    0.0000 C   0  0  0  0  0  0  0  0  0  0  0  0
    4.7042   -7.1542    0.0000 C   0  0  0  0  0  0  0  0  0  0  0  0
    7.9667   -9.3042    0.0000 C   0  0  0  0  0  0  0  0  0  0  0  0
    9.2042   -8.5875    0.0000 C   0  0  0  0  0  0  0  0  0  0  0  0
    4.7042   -7.9792    0.0000 C   0  0  0  0  0  0  0  0  0  0  0  0
    7.5625   -5.5167    0.0000 C   0  0  0  0  0  0  0  0  0  0  0  0
    8.7917   -7.8667    0.0000 C   0  0  0  0  0  0  0  0  0  0  0  0
    7.5542   -8.5917    0.0000 C   0  0  0  0  0  0  0  0  0  0  0  0
    5.4167   -4.2792    0.0000 N   0  0  3  0  0  0  0  0  0  0  0  0
    3.9917   -6.7417    0.0000 C   0  0  0  0  0  0  0  0  0  0  0  0
    3.9917   -8.3917    0.0000 C   0  0  0  0  0  0  0  0  0  0  0  0
    8.2667   -5.9167    0.0000 C   0  0  0  0  0  0  0  0  0  0  0  0
    7.5542   -6.3292    0.0000 O   0  0  0  0  0  0  0  0  0  0  0  0
    6.8417   -8.3917    0.0000 O   0  0  0  0  0  0  0  0  0  0  0  0
    3.2792   -7.1542    0.0000 C   0  0  0  0  0  0  0  0  0  0  0  0
    8.9792   -5.5042    0.0000 N   0  0  3  0  0  0  0  0  0  0  0  0
    8.2750   -4.2750    0.0000 O   0  0  0  0  0  0  0  0  0  0  0  0
    7.5542  -10.0167    0.0000 O   0  0  0  0  0  0  0  0  0  0  0  0
   10.0292   -8.5875    0.0000 O   0  0  0  0  0  0  0  0  0  0  0  0
    3.2792   -7.9792    0.0000 C   0  0  0  0  0  0  0  0  0  0  0  0
    2.5667   -6.7417    0.0000 Br  0  0  0  0  0  0  0  0  0  0  0  0
    5.4167   -3.4542    0.0000 C   0  0  0  0  0  0  0  0  0  0  0  0
    4.7000   -4.6875    0.0000 C   0  0  0  0  0  0  0  0  0  0  0  0
    8.9875   -4.6875    0.0000 C   0  0  0  0  0  0  0  0  0  0  0  0
    9.6917   -5.9167    0.0000 C   0  0  0  0  0  0  0  0  0  0  0  0
    6.8417   -9.2167    0.0000 C   0  0  0  0  0  0  0  0  0  0  0  0
    7.9667  -10.7292    0.0000 C   0  0  0  0  0  0  0  0  0  0  0  0
    8.2667   -3.4500    0.0000 C   0  0  0  0  0  0  0  0  0  0  0  0
   10.4417   -9.3000    0.0000 C   0  0  0  0  0  0  0  0  0  0  0  0
  2  3  1  0  0  0  0
  3  1  1  0  0  0  0
  4  1  1  0  0  0  0
  5 14  2  0  0  0  0
  6 13  2  0  0  0  0
  7  4  2  0  0  0  0
  8  3  1  0  0  0  0
  9  2  1  0  0  0  0
 10 16  2  0  0  0  0
 11  1  2  0  0  0  0
 12  2  1  0  0  0  0
 13  8  1  0  0  0  0
 14 19  1  0  0  0  0
 15 11  1  0  0  0  0
 16 21  1  0  0  0  0
 17 20  2  0  0  0  0
 18 15  1  0  0  0  0
 19  8  2  0  0  0  0
 20  9  1  0  0  0  0
 21  9  2  0  0  0  0
 22  6  1  0  0  0  0
 23 15  2  0  0  0  0
 24 18  2  0  0  0  0
 25 12  1  0  0  0  0
 26  2  1  0  0  0  0
 27  4  1  0  0  0  0
 28 23  1  0  0  0  0
 29 25  1  0  0  0  0
 30 14  1  0  0  0  0
 31 16  1  0  0  0  0
 32 17  1  0  0  0  0
 33 28  2  0  0  0  0
 34 28  1  0  0  0  0
 35 22  1  0  0  0  0
 36 22  1  0  0  0  0
 37 29  1  0  0  0  0
 38 29  1  0  0  0  0
 39 27  1  0  0  0  0
 40 31  1  0  0  0  0
 41 30  1  0  0  0  0
 42 32  1  0  0  0  0
 18  7  1  0  0  0  0
  5  6  1  0  0  0  0
 24 33  1  0  0  0  0
 17 10  1  0  0  0  0
M  END
