# Supplementary material for: 3,5-Dialkoxypyridine analogues of bedaquiline are potent antituberculosis agents with minimal inhibition of the hERG channel
Source: Bioorg Med Chem. 2019 Apr 1;27(7):1292–307. doi: 10.1016/j.bmc.2019.02.026 (PMC6467547; doi:10.1016/j.bmc.2019.02.026)
Supplement: MOL files — ZIP file containing the MOL file of the most important compounds in this article [file mol.zip › MOLFILEcompound49.mol]

  -ISIS-  09121817082D

 43 46  0  0  0  0  0  0  0  0999 V2000
    5.7292   -6.2375    0.0000 C   0  0  0  0  0  0  0  0  0  0  0  0
    7.1500   -6.2375    0.0000 C   0  0  3  0  0  0  0  0  0  0  0  0
    6.4375   -5.8250    0.0000 C   0  0  3  0  0  0  0  0  0  0  0  0
    5.7292   -7.0625    0.0000 C   0  0  0  0  0  0  0  0  0  0  0  0
    6.4375   -3.3542    0.0000 N   0  0  0  0  0  0  0  0  0  0  0  0
    5.7250   -3.7667    0.0000 C   0  0  0  0  0  0  0  0  0  0  0  0
    5.0125   -7.4750    0.0000 N   0  0  0  0  0  0  0  0  0  0  0  0
    6.4375   -5.0042    0.0000 C   0  0  0  0  0  0  0  0  0  0  0  0
    7.5625   -6.9500    0.0000 C   0  0  0  0  0  0  0  0  0  0  0  0
    8.3875   -8.3792    0.0000 N   0  0  0  0  0  0  0  0  0  0  0  0
    5.0125   -5.8250    0.0000 C   0  0  0  0  0  0  0  0  0  0  0  0
    7.8625   -5.8250    0.0000 C   0  0  0  0  0  0  0  0  0  0  0  0
    5.7250   -4.5917    0.0000 C   0  0  0  0  0  0  0  0  0  0  0  0
    7.1542   -3.7667    0.0000 C   0  0  0  0  0  0  0  0  0  0  0  0
    4.3000   -6.2375    0.0000 C   0  0  0  0  0  0  0  0  0  0  0  0
    8.8000   -7.6625    0.0000 C   0  0  0  0  0  0  0  0  0  0  0  0
    7.5625   -8.3792    0.0000 C   0  0  0  0  0  0  0  0  0  0  0  0
    4.3000   -7.0625    0.0000 C   0  0  0  0  0  0  0  0  0  0  0  0
    7.1542   -4.5917    0.0000 C   0  0  0  0  0  0  0  0  0  0  0  0
    7.1500   -7.6667    0.0000 C   0  0  0  0  0  0  0  0  0  0  0  0
    8.3875   -6.9417    0.0000 C   0  0  0  0  0  0  0  0  0  0  0  0
    5.0125   -3.3542    0.0000 N   0  0  3  0  0  0  0  0  0  0  0  0
    3.5875   -5.8250    0.0000 C   0  0  0  0  0  0  0  0  0  0  0  0
    3.5875   -7.4750    0.0000 C   0  0  0  0  0  0  0  0  0  0  0  0
    7.8625   -5.0000    0.0000 C   0  0  0  0  0  0  0  0  0  0  0  0
    7.1500   -5.4125    0.0000 O   0  0  0  0  0  0  0  0  0  0  0  0
    6.4375   -7.4750    0.0000 O   0  0  0  0  0  0  0  0  0  0  0  0
    2.8750   -6.2375    0.0000 C   0  0  0  0  0  0  0  0  0  0  0  0
    8.5750   -4.5875    0.0000 N   0  0  3  0  0  0  0  0  0  0  0  0
    7.8667   -3.3542    0.0000 O   0  0  0  0  0  0  0  0  0  0  0  0
    9.6250   -7.6667    0.0000 O   0  0  0  0  0  0  0  0  0  0  0  0
    7.1500   -9.0917    0.0000 O   0  0  0  0  0  0  0  0  0  0  0  0
    2.8750   -7.0625    0.0000 C   0  0  0  0  0  0  0  0  0  0  0  0
    2.1625   -5.8250    0.0000 Br  0  0  0  0  0  0  0  0  0  0  0  0
    5.0125   -2.5292    0.0000 C   0  0  0  0  0  0  0  0  0  0  0  0
    4.2917   -3.7667    0.0000 C   0  0  0  0  0  0  0  0  0  0  0  0
    9.2875   -4.9917    0.0000 C   0  0  0  0  0  0  0  0  0  0  0  0
    8.5667   -3.7625    0.0000 C   0  0  0  0  0  0  0  0  0  0  0  0
    7.8667   -2.5292    0.0000 C   0  0  0  0  0  0  0  0  0  0  0  0
    6.4375   -8.3000    0.0000 C   0  0  0  0  0  0  0  0  0  0  0  0
    7.5625   -9.8042    0.0000 C   0  0  0  0  0  0  0  0  0  0  0  0
   10.0375   -8.3875    0.0000 C   0  0  0  0  0  0  0  0  0  0  0  0
    8.5792   -2.1167    0.0000 C   0  0  0  0  0  0  0  0  0  0  0  0
  2  3  1  0  0  0  0
  3  1  1  0  0  0  0
  4  1  1  0  0  0  0
  5 14  2  0  0  0  0
  6 13  2  0  0  0  0
  7  4  2  0  0  0  0
  8  3  1  0  0  0  0
  9  2  1  0  0  0  0
 10 16  1  0  0  0  0
 11  1  2  0  0  0  0
 12  2  1  0  0  0  0
 13  8  1  0  0  0  0
 14 19  1  0  0  0  0
 15 11  1  0  0  0  0
 16 21  2  0  0  0  0
 17 20  1  0  0  0  0
 18 15  1  0  0  0  0
 19  8  2  0  0  0  0
 20  9  2  0  0  0  0
 21  9  1  0  0  0  0
 22  6  1  0  0  0  0
 23 15  2  0  0  0  0
 24 18  2  0  0  0  0
 25 12  1  0  0  0  0
 26  2  1  0  0  0  0
 27  4  1  0  0  0  0
 28 23  1  0  0  0  0
 29 25  1  0  0  0  0
 30 14  1  0  0  0  0
 31 16  1  0  0  0  0
 32 17  1  0  0  0  0
 33 28  2  0  0  0  0
 34 28  1  0  0  0  0
 35 22  1  0  0  0  0
 36 22  1  0  0  0  0
 37 29  1  0  0  0  0
 38 29  1  0  0  0  0
 39 30  1  0  0  0  0
 40 27  1  0  0  0  0
 41 32  1  0  0  0  0
 42 31  1  0  0  0  0
 43 39  1  0  0  0  0
 18  7  1  0  0  0  0
  5  6  1  0  0  0  0
 24 33  1  0  0  0  0
 10 17  2  0  0  0  0
M  END
