# Supplementary material for: 3,5-Dialkoxypyridine analogues of bedaquiline are potent antituberculosis agents with minimal inhibition of the hERG channel
Source: Bioorg Med Chem. 2019 Apr 1;27(7):1292–307. doi: 10.1016/j.bmc.2019.02.026 (PMC6467547; doi:10.1016/j.bmc.2019.02.026)
Supplement: MOL files — ZIP file containing the MOL file of the most important compounds in this article [file mol.zip › MOLFILEcompound51.mol]

  -ISIS-  09121817092D

 43 46  0  0  0  0  0  0  0  0999 V2000
    5.7417   -6.2000    0.0000 C   0  0  0  0  0  0  0  0  0  0  0  0
    7.1667   -6.2000    0.0000 C   0  0  3  0  0  0  0  0  0  0  0  0
    6.4542   -5.7875    0.0000 C   0  0  3  0  0  0  0  0  0  0  0  0
    5.7417   -7.0250    0.0000 C   0  0  0  0  0  0  0  0  0  0  0  0
    6.4542   -3.3167    0.0000 N   0  0  0  0  0  0  0  0  0  0  0  0
    7.1792   -3.7292    0.0000 C   0  0  0  0  0  0  0  0  0  0  0  0
    5.0292   -7.4375    0.0000 N   0  0  0  0  0  0  0  0  0  0  0  0
    6.4542   -4.9667    0.0000 C   0  0  0  0  0  0  0  0  0  0  0  0
    7.5792   -6.9125    0.0000 C   0  0  0  0  0  0  0  0  0  0  0  0
    8.4042   -8.3417    0.0000 N   0  0  0  0  0  0  0  0  0  0  0  0
    5.0292   -5.7875    0.0000 C   0  0  0  0  0  0  0  0  0  0  0  0
    5.7417   -3.7292    0.0000 C   0  0  0  0  0  0  0  0  0  0  0  0
    7.8792   -5.7875    0.0000 C   0  0  0  0  0  0  0  0  0  0  0  0
    7.1792   -4.5542    0.0000 C   0  0  0  0  0  0  0  0  0  0  0  0
    4.3167   -6.2000    0.0000 C   0  0  0  0  0  0  0  0  0  0  0  0
    8.8167   -7.6250    0.0000 C   0  0  0  0  0  0  0  0  0  0  0  0
    7.5792   -8.3417    0.0000 C   0  0  0  0  0  0  0  0  0  0  0  0
    4.3167   -7.0250    0.0000 C   0  0  0  0  0  0  0  0  0  0  0  0
    5.7417   -4.5542    0.0000 C   0  0  0  0  0  0  0  0  0  0  0  0
    8.4042   -6.9125    0.0000 C   0  0  0  0  0  0  0  0  0  0  0  0
    7.1667   -7.6250    0.0000 C   0  0  0  0  0  0  0  0  0  0  0  0
    7.8917   -3.3125    0.0000 N   0  0  3  0  0  0  0  0  0  0  0  0
    3.6042   -5.7875    0.0000 C   0  0  0  0  0  0  0  0  0  0  0  0
    3.6042   -7.4375    0.0000 C   0  0  0  0  0  0  0  0  0  0  0  0
    8.5917   -6.2000    0.0000 C   0  0  0  0  0  0  0  0  0  0  0  0
    7.1667   -5.3750    0.0000 O   0  0  0  0  0  0  0  0  0  0  0  0
    5.0292   -3.3167    0.0000 S   0  0  0  0  0  0  0  0  0  0  0  0
    6.4542   -7.4292    0.0000 O   0  0  0  0  0  0  0  0  0  0  0  0
    2.8917   -6.2000    0.0000 C   0  0  0  0  0  0  0  0  0  0  0  0
    9.3042   -5.7875    0.0000 N   0  0  3  0  0  0  0  0  0  0  0  0
    9.6417   -7.6250    0.0000 O   0  0  0  0  0  0  0  0  0  0  0  0
    7.1667   -9.0542    0.0000 O   0  0  0  0  0  0  0  0  0  0  0  0
    2.8917   -7.0250    0.0000 C   0  0  0  0  0  0  0  0  0  0  0  0
    2.1792   -5.7875    0.0000 Br  0  0  0  0  0  0  0  0  0  0  0  0
    8.6042   -3.7250    0.0000 C   0  0  0  0  0  0  0  0  0  0  0  0
    7.8875   -2.4875    0.0000 C   0  0  0  0  0  0  0  0  0  0  0  0
    5.0292   -2.4917    0.0000 C   0  0  0  0  0  0  0  0  0  0  0  0
    9.3042   -4.9667    0.0000 C   0  0  0  0  0  0  0  0  0  0  0  0
   10.0167   -6.2000    0.0000 C   0  0  0  0  0  0  0  0  0  0  0  0
    6.4542   -8.2542    0.0000 C   0  0  0  0  0  0  0  0  0  0  0  0
    7.5792   -9.7667    0.0000 C   0  0  0  0  0  0  0  0  0  0  0  0
   10.0542   -8.3375    0.0000 C   0  0  0  0  0  0  0  0  0  0  0  0
    4.3125   -2.0792    0.0000 C   0  0  0  0  0  0  0  0  0  0  0  0
  2  3  1  0  0  0  0
  3  1  1  0  0  0  0
  4  1  1  0  0  0  0
  5 12  1  0  0  0  0
  6 14  1  0  0  0  0
  7  4  2  0  0  0  0
  8  3  1  0  0  0  0
  9  2  1  0  0  0  0
 10 17  2  0  0  0  0
 11  1  2  0  0  0  0
 12 19  2  0  0  0  0
 13  2  1  0  0  0  0
 14  8  2  0  0  0  0
 15 11  1  0  0  0  0
 16 20  2  0  0  0  0
 17 21  1  0  0  0  0
 18 15  1  0  0  0  0
 19  8  1  0  0  0  0
 20  9  1  0  0  0  0
 21  9  2  0  0  0  0
 22  6  1  0  0  0  0
 23 15  2  0  0  0  0
 24 18  2  0  0  0  0
 25 13  1  0  0  0  0
 26  2  1  0  0  0  0
 27 12  1  0  0  0  0
 28  4  1  0  0  0  0
 29 23  1  0  0  0  0
 30 25  1  0  0  0  0
 31 16  1  0  0  0  0
 32 17  1  0  0  0  0
 33 29  2  0  0  0  0
 34 29  1  0  0  0  0
 35 22  1  0  0  0  0
 36 22  1  0  0  0  0
 37 27  1  0  0  0  0
 38 30  1  0  0  0  0
 39 30  1  0  0  0  0
 40 28  1  0  0  0  0
 41 32  1  0  0  0  0
 42 31  1  0  0  0  0
 43 37  1  0  0  0  0
  7 18  1  0  0  0  0
  6  5  2  0  0  0  0
 24 33  1  0  0  0  0
 10 16  1  0  0  0  0
M  END
