# Supplementary material for: 3,5-Dialkoxypyridine analogues of bedaquiline are potent antituberculosis agents with minimal inhibition of the hERG channel
Source: Bioorg Med Chem. 2019 Apr 1;27(7):1292–307. doi: 10.1016/j.bmc.2019.02.026 (PMC6467547; doi:10.1016/j.bmc.2019.02.026)
Supplement: MOL files — ZIP file containing the MOL file of the most important compounds in this article [file mol.zip › MOLFILEcompound52.mol]

  -ISIS-  09121817102D

 40 43  0  0  0  0  0  0  0  0999 V2000
    5.7292   -6.1792    0.0000 C   0  0  0  0  0  0  0  0  0  0  0  0
    6.4417   -5.7667    0.0000 C   0  0  3  0  0  0  0  0  0  0  0  0
    7.1542   -6.1792    0.0000 C   0  0  3  0  0  0  0  0  0  0  0  0
    6.4417   -4.9417    0.0000 C   0  0  0  0  0  0  0  0  0  0  0  0
    5.7292   -7.0042    0.0000 C   0  0  0  0  0  0  0  0  0  0  0  0
    5.0167   -7.4167    0.0000 N   0  0  0  0  0  0  0  0  0  0  0  0
    7.5667   -6.8917    0.0000 C   0  0  0  0  0  0  0  0  0  0  0  0
    8.3917   -8.3292    0.0000 N   0  0  0  0  0  0  0  0  0  0  0  0
    5.7292   -4.5292    0.0000 C   0  0  0  0  0  0  0  0  0  0  0  0
    5.0167   -5.7667    0.0000 C   0  0  0  0  0  0  0  0  0  0  0  0
    7.8667   -5.7667    0.0000 C   0  0  0  0  0  0  0  0  0  0  0  0
    4.3000   -6.1792    0.0000 C   0  0  0  0  0  0  0  0  0  0  0  0
    5.7292   -3.7042    0.0000 C   0  0  0  0  0  0  0  0  0  0  0  0
    8.8042   -7.6042    0.0000 C   0  0  0  0  0  0  0  0  0  0  0  0
    7.5667   -8.3167    0.0000 C   0  0  0  0  0  0  0  0  0  0  0  0
    4.3000   -7.0042    0.0000 C   0  0  0  0  0  0  0  0  0  0  0  0
    8.3917   -6.8917    0.0000 C   0  0  0  0  0  0  0  0  0  0  0  0
    7.1542   -7.6042    0.0000 C   0  0  0  0  0  0  0  0  0  0  0  0
    6.4417   -3.2917    0.0000 N   0  0  0  0  0  0  0  0  0  0  0  0
    3.5875   -5.7667    0.0000 C   0  0  0  0  0  0  0  0  0  0  0  0
    3.5875   -7.4167    0.0000 C   0  0  0  0  0  0  0  0  0  0  0  0
    7.8667   -4.9417    0.0000 C   0  0  0  0  0  0  0  0  0  0  0  0
    7.1542   -5.3542    0.0000 O   0  0  0  0  0  0  0  0  0  0  0  0
    5.0125   -4.9417    0.0000 F   0  0  0  0  0  0  0  0  0  0  0  0
    6.4417   -7.4167    0.0000 O   0  0  0  0  0  0  0  0  0  0  0  0
    2.8667   -6.1792    0.0000 C   0  0  0  0  0  0  0  0  0  0  0  0
    8.5792   -4.5292    0.0000 N   0  0  3  0  0  0  0  0  0  0  0  0
    7.1542   -4.5292    0.0000 C   0  0  0  0  0  0  0  0  0  0  0  0
    5.0125   -3.2917    0.0000 O   0  0  0  0  0  0  0  0  0  0  0  0
    9.6292   -7.6042    0.0000 O   0  0  0  0  0  0  0  0  0  0  0  0
    7.1500   -9.0292    0.0000 O   0  0  0  0  0  0  0  0  0  0  0  0
    7.1542   -3.7042    0.0000 C   0  0  0  0  0  0  0  0  0  0  0  0
    2.8667   -7.0042    0.0000 C   0  0  0  0  0  0  0  0  0  0  0  0
    2.1542   -5.7667    0.0000 Br  0  0  0  0  0  0  0  0  0  0  0  0
    8.5792   -3.7042    0.0000 C   0  0  0  0  0  0  0  0  0  0  0  0
    9.2917   -4.9417    0.0000 C   0  0  0  0  0  0  0  0  0  0  0  0
    6.4417   -8.2417    0.0000 C   0  0  0  0  0  0  0  0  0  0  0  0
    5.0125   -2.4667    0.0000 C   0  0  0  0  0  0  0  0  0  0  0  0
   10.0417   -8.3167    0.0000 C   0  0  0  0  0  0  0  0  0  0  0  0
    7.5542   -9.7417    0.0000 C   0  0  0  0  0  0  0  0  0  0  0  0
  2  1  1  0  0  0  0
  3  2  1  0  0  0  0
  4  2  1  0  0  0  0
  5  1  1  0  0  0  0
  6  5  2  0  0  0  0
  7  3  1  0  0  0  0
  8 15  2  0  0  0  0
  9  4  1  0  0  0  0
 10  1  2  0  0  0  0
 11  3  1  0  0  0  0
 12 10  1  0  0  0  0
 13  9  2  0  0  0  0
 14 17  2  0  0  0  0
 15 18  1  0  0  0  0
 16 12  1  0  0  0  0
 17  7  1  0  0  0  0
 18  7  2  0  0  0  0
 19 32  2  0  0  0  0
 20 12  2  0  0  0  0
 21 16  2  0  0  0  0
 22 11  1  0  0  0  0
 23  3  1  0  0  0  0
 24  9  1  0  0  0  0
 25  5  1  0  0  0  0
 26 20  1  0  0  0  0
 27 22  1  0  0  0  0
 28  4  2  0  0  0  0
 29 13  1  0  0  0  0
 30 14  1  0  0  0  0
 31 15  1  0  0  0  0
 32 28  1  0  0  0  0
 33 26  2  0  0  0  0
 34 26  1  0  0  0  0
 35 27  1  0  0  0  0
 36 27  1  0  0  0  0
 37 25  1  0  0  0  0
 38 29  1  0  0  0  0
 39 30  1  0  0  0  0
 40 31  1  0  0  0  0
  6 16  1  0  0  0  0
 21 33  1  0  0  0  0
 13 19  1  0  0  0  0
  8 14  1  0  0  0  0
M  END
