# Supplementary material for: 3,5-Dialkoxypyridine analogues of bedaquiline are potent antituberculosis agents with minimal inhibition of the hERG channel
Source: Bioorg Med Chem. 2019 Apr 1;27(7):1292–307. doi: 10.1016/j.bmc.2019.02.026 (PMC6467547; doi:10.1016/j.bmc.2019.02.026)
Supplement: MOL files — ZIP file containing the MOL file of the most important compounds in this article [file mol.zip › MOLFILEcompound55.mol]

  -ISIS-  09121817122D

 42 45  0  0  0  0  0  0  0  0999 V2000
    5.7292   -6.5292    0.0000 C   0  0  0  0  0  0  0  0  0  0  0  0
    6.4375   -6.1167    0.0000 C   0  0  3  0  0  0  0  0  0  0  0  0
    7.1500   -6.5292    0.0000 C   0  0  3  0  0  0  0  0  0  0  0  0
    6.4375   -5.2917    0.0000 C   0  0  0  0  0  0  0  0  0  0  0  0
    5.7292   -7.3542    0.0000 C   0  0  0  0  0  0  0  0  0  0  0  0
    5.0125   -7.7667    0.0000 N   0  0  0  0  0  0  0  0  0  0  0  0
    7.5625   -7.2417    0.0000 C   0  0  0  0  0  0  0  0  0  0  0  0
    8.3875   -8.6667    0.0000 N   0  0  0  0  0  0  0  0  0  0  0  0
    5.0125   -6.1167    0.0000 C   0  0  0  0  0  0  0  0  0  0  0  0
    5.7250   -4.8792    0.0000 C   0  0  0  0  0  0  0  0  0  0  0  0
    7.8625   -6.1167    0.0000 C   0  0  0  0  0  0  0  0  0  0  0  0
    4.3000   -6.5292    0.0000 C   0  0  0  0  0  0  0  0  0  0  0  0
    8.8000   -7.9542    0.0000 C   0  0  0  0  0  0  0  0  0  0  0  0
    7.5625   -8.6667    0.0000 C   0  0  0  0  0  0  0  0  0  0  0  0
    4.3000   -7.3542    0.0000 C   0  0  0  0  0  0  0  0  0  0  0  0
    7.1500   -7.9542    0.0000 C   0  0  0  0  0  0  0  0  0  0  0  0
    8.3875   -7.2417    0.0000 C   0  0  0  0  0  0  0  0  0  0  0  0
    5.7250   -4.0542    0.0000 C   0  0  0  0  0  0  0  0  0  0  0  0
    3.5792   -6.1167    0.0000 C   0  0  0  0  0  0  0  0  0  0  0  0
    3.5792   -7.7667    0.0000 C   0  0  0  0  0  0  0  0  0  0  0  0
    7.8625   -5.2917    0.0000 C   0  0  0  0  0  0  0  0  0  0  0  0
    7.1500   -5.7042    0.0000 O   0  0  0  0  0  0  0  0  0  0  0  0
    8.5750   -4.8792    0.0000 N   0  0  3  0  0  0  0  0  0  0  0  0
    6.4375   -7.7667    0.0000 O   0  0  0  0  0  0  0  0  0  0  0  0
    2.8667   -6.5292    0.0000 C   0  0  0  0  0  0  0  0  0  0  0  0
    5.0125   -5.2917    0.0000 O   0  0  0  0  0  0  0  0  0  0  0  0
    7.1542   -4.8792    0.0000 C   0  0  0  0  0  0  0  0  0  0  0  0
    7.1500   -9.3792    0.0000 O   0  0  0  0  0  0  0  0  0  0  0  0
    9.6250   -7.9542    0.0000 O   0  0  0  0  0  0  0  0  0  0  0  0
    2.8667   -7.3542    0.0000 C   0  0  0  0  0  0  0  0  0  0  0  0
    2.1542   -6.1167    0.0000 Br  0  0  0  0  0  0  0  0  0  0  0  0
    5.0125   -3.6417    0.0000 O   0  0  0  0  0  0  0  0  0  0  0  0
    9.2875   -5.2917    0.0000 O   0  0  0  0  0  0  0  0  0  0  0  0
    7.1542   -4.0542    0.0000 C   0  0  0  0  0  0  0  0  0  0  0  0
    6.4375   -3.6417    0.0000 C   0  0  0  0  0  0  0  0  0  0  0  0
    8.5750   -4.0542    0.0000 C   0  0  0  0  0  0  0  0  0  0  0  0
    6.4375   -8.5875    0.0000 C   0  0  0  0  0  0  0  0  0  0  0  0
    4.2917   -4.8875    0.0000 C   0  0  0  0  0  0  0  0  0  0  0  0
   10.0375   -8.6667    0.0000 C   0  0  0  0  0  0  0  0  0  0  0  0
    6.3250   -9.3792    0.0000 C   0  0  0  0  0  0  0  0  0  0  0  0
    5.0042   -2.8167    0.0000 C   0  0  0  0  0  0  0  0  0  0  0  0
   10.0000   -4.8667    0.0000 C   0  0  0  0  0  0  0  0  0  0  0  0
  2  1  1  0  0  0  0
  3  2  1  0  0  0  0
  4  2  1  0  0  0  0
  5  1  1  0  0  0  0
  6  5  2  0  0  0  0
  7  3  1  0  0  0  0
  8 13  1  0  0  0  0
  9  1  2  0  0  0  0
 10  4  1  0  0  0  0
 11  3  1  0  0  0  0
 12  9  1  0  0  0  0
 13 17  2  0  0  0  0
 14 16  1  0  0  0  0
 15 12  1  0  0  0  0
 16  7  2  0  0  0  0
 17  7  1  0  0  0  0
 18 10  2  0  0  0  0
 19 12  2  0  0  0  0
 20 15  2  0  0  0  0
 21 11  1  0  0  0  0
 22  3  1  0  0  0  0
 23 21  1  0  0  0  0
 24  5  1  0  0  0  0
 25 19  1  0  0  0  0
 26 10  1  0  0  0  0
 27  4  2  0  0  0  0
 28 14  1  0  0  0  0
 29 13  1  0  0  0  0
 30 25  2  0  0  0  0
 31 25  1  0  0  0  0
 32 18  1  0  0  0  0
 33 23  1  0  0  0  0
 34 27  1  0  0  0  0
 35 34  2  0  0  0  0
 36 23  1  0  0  0  0
 37 24  1  0  0  0  0
 38 26  1  0  0  0  0
 39 29  1  0  0  0  0
 40 28  1  0  0  0  0
 41 32  1  0  0  0  0
 42 33  1  0  0  0  0
  6 15  1  0  0  0  0
 20 30  1  0  0  0  0
 35 18  1  0  0  0  0
  8 14  2  0  0  0  0
M  END
