# Supplementary material for: 3,5-Dialkoxypyridine analogues of bedaquiline are potent antituberculosis agents with minimal inhibition of the hERG channel
Source: Bioorg Med Chem. 2019 Apr 1;27(7):1292–307. doi: 10.1016/j.bmc.2019.02.026 (PMC6467547; doi:10.1016/j.bmc.2019.02.026)
Supplement: MOL files — ZIP file containing the MOL file of the most important compounds in this article [file mol.zip › MOLFILEcompound56.mol]

  -ISIS-  09121817142D

 43 47  0  0  0  0  0  0  0  0999 V2000
    5.3167   -5.8417    0.0000 C   0  0  0  0  0  0  0  0  0  0  0  0
    6.0250   -5.4292    0.0000 C   0  0  3  0  0  0  0  0  0  0  0  0
    6.7375   -5.8417    0.0000 C   0  0  3  0  0  0  0  0  0  0  0  0
    6.0250   -4.6042    0.0000 C   0  0  0  0  0  0  0  0  0  0  0  0
    5.3167   -6.6667    0.0000 C   0  0  0  0  0  0  0  0  0  0  0  0
    4.6000   -7.0792    0.0000 N   0  0  0  0  0  0  0  0  0  0  0  0
    7.1500   -6.5542    0.0000 C   0  0  0  0  0  0  0  0  0  0  0  0
    7.9750   -7.9792    0.0000 N   0  0  0  0  0  0  0  0  0  0  0  0
    4.6000   -5.4292    0.0000 C   0  0  0  0  0  0  0  0  0  0  0  0
    5.3125   -4.1917    0.0000 C   0  0  0  0  0  0  0  0  0  0  0  0
    7.4500   -5.4292    0.0000 C   0  0  0  0  0  0  0  0  0  0  0  0
    3.8875   -5.8417    0.0000 C   0  0  0  0  0  0  0  0  0  0  0  0
    8.3875   -7.2667    0.0000 C   0  0  0  0  0  0  0  0  0  0  0  0
    7.1500   -7.9792    0.0000 C   0  0  0  0  0  0  0  0  0  0  0  0
    3.8875   -6.6667    0.0000 C   0  0  0  0  0  0  0  0  0  0  0  0
    8.1625   -4.1917    0.0000 N   0  0  3  0  0  0  0  0  0  0  0  0
    7.9750   -6.5542    0.0000 C   0  0  0  0  0  0  0  0  0  0  0  0
    6.7375   -7.2667    0.0000 C   0  0  0  0  0  0  0  0  0  0  0  0
    5.3125   -3.3667    0.0000 C   0  0  0  0  0  0  0  0  0  0  0  0
    3.1667   -5.4292    0.0000 C   0  0  0  0  0  0  0  0  0  0  0  0
    7.4500   -4.6042    0.0000 C   0  0  0  0  0  0  0  0  0  0  0  0
    3.1667   -7.0792    0.0000 C   0  0  0  0  0  0  0  0  0  0  0  0
    9.5917   -3.3667    0.0000 O   0  0  0  0  0  0  0  0  0  0  0  0
    6.7375   -5.0167    0.0000 O   0  0  0  0  0  0  0  0  0  0  0  0
    4.6000   -4.6042    0.0000 F   0  0  0  0  0  0  0  0  0  0  0  0
    6.0250   -7.0792    0.0000 O   0  0  0  0  0  0  0  0  0  0  0  0
    2.4542   -5.8417    0.0000 C   0  0  0  0  0  0  0  0  0  0  0  0
    6.7417   -4.1917    0.0000 C   0  0  0  0  0  0  0  0  0  0  0  0
    9.2125   -7.2667    0.0000 O   0  0  0  0  0  0  0  0  0  0  0  0
    6.7375   -8.6917    0.0000 O   0  0  0  0  0  0  0  0  0  0  0  0
    2.4542   -6.6667    0.0000 C   0  0  0  0  0  0  0  0  0  0  0  0
    1.7417   -5.4292    0.0000 Br  0  0  0  0  0  0  0  0  0  0  0  0
    4.6000   -2.9542    0.0000 O   0  0  0  0  0  0  0  0  0  0  0  0
    8.8750   -4.6042    0.0000 C   0  0  0  0  0  0  0  0  0  0  0  0
    8.1542   -3.3667    0.0000 C   0  0  0  0  0  0  0  0  0  0  0  0
    6.7417   -3.3667    0.0000 C   0  0  0  0  0  0  0  0  0  0  0  0
    6.0250   -2.9542    0.0000 C   0  0  0  0  0  0  0  0  0  0  0  0
    8.8792   -2.9542    0.0000 C   0  0  0  0  0  0  0  0  0  0  0  0
    9.5875   -4.1917    0.0000 C   0  0  0  0  0  0  0  0  0  0  0  0
    6.0250   -7.9000    0.0000 C   0  0  0  0  0  0  0  0  0  0  0  0
    9.6250   -7.9792    0.0000 C   0  0  0  0  0  0  0  0  0  0  0  0
    5.9125   -8.6917    0.0000 C   0  0  0  0  0  0  0  0  0  0  0  0
    4.5917   -2.1292    0.0000 C   0  0  0  0  0  0  0  0  0  0  0  0
  2  1  1  0  0  0  0
  3  2  1  0  0  0  0
  4  2  1  0  0  0  0
  5  1  1  0  0  0  0
  6  5  2  0  0  0  0
  7  3  1  0  0  0  0
  8 14  2  0  0  0  0
  9  1  2  0  0  0  0
 10  4  1  0  0  0  0
 11  3  1  0  0  0  0
 12  9  1  0  0  0  0
 13 17  2  0  0  0  0
 14 18  1  0  0  0  0
 15 12  1  0  0  0  0
 16 21  1  0  0  0  0
 17  7  1  0  0  0  0
 18  7  2  0  0  0  0
 19 10  2  0  0  0  0
 20 12  2  0  0  0  0
 21 11  1  0  0  0  0
 22 15  2  0  0  0  0
 23 38  1  0  0  0  0
 24  3  1  0  0  0  0
 25 10  1  0  0  0  0
 26  5  1  0  0  0  0
 27 20  1  0  0  0  0
 28  4  2  0  0  0  0
 29 13  1  0  0  0  0
 30 14  1  0  0  0  0
 31 27  2  0  0  0  0
 32 27  1  0  0  0  0
 33 19  1  0  0  0  0
 34 16  1  0  0  0  0
 35 16  1  0  0  0  0
 36 28  1  0  0  0  0
 37 36  2  0  0  0  0
 38 35  1  0  0  0  0
 39 34  1  0  0  0  0
 40 26  1  0  0  0  0
 41 29  1  0  0  0  0
 42 30  1  0  0  0  0
 43 33  1  0  0  0  0
  6 15  1  0  0  0  0
 22 31  1  0  0  0  0
 37 19  1  0  0  0  0
 13  8  1  0  0  0  0
 39 23  1  0  0  0  0
M  END
