# Supplementary material for: 3,5-Dialkoxypyridine analogues of bedaquiline are potent antituberculosis agents with minimal inhibition of the hERG channel
Source: Bioorg Med Chem. 2019 Apr 1;27(7):1292–307. doi: 10.1016/j.bmc.2019.02.026 (PMC6467547; doi:10.1016/j.bmc.2019.02.026)
Supplement: MOL files — ZIP file containing the MOL file of the most important compounds in this article [file mol.zip › MOLFILEcompound4.mol]

  -ISIS-  09111817192D

 41 45  0  0  0  0  0  0  0  0999 V2000
    5.7250   -5.1125    0.0000 C   0  0  0  0  0  0  0  0  0  0  0  0
    6.4375   -4.7000    0.0000 C   0  0  3  0  0  0  0  0  0  0  0  0
    7.1500   -5.1125    0.0000 C   0  0  3  0  0  0  0  0  0  0  0  0
    6.4375   -3.8792    0.0000 C   0  0  0  0  0  0  0  0  0  0  0  0
    5.7250   -5.9375    0.0000 C   0  0  0  0  0  0  0  0  0  0  0  0
    5.0125   -6.3500    0.0000 N   0  0  0  0  0  0  0  0  0  0  0  0
    7.5625   -5.8250    0.0000 C   0  0  0  0  0  0  0  0  0  0  0  0
    8.3875   -7.2542    0.0000 N   0  0  0  0  0  0  0  0  0  0  0  0
    5.0125   -4.7000    0.0000 C   0  0  0  0  0  0  0  0  0  0  0  0
    5.7250   -3.4667    0.0000 C   0  0  0  0  0  0  0  0  0  0  0  0
    7.8625   -4.7000    0.0000 C   0  0  0  0  0  0  0  0  0  0  0  0
    4.3000   -5.1125    0.0000 C   0  0  0  0  0  0  0  0  0  0  0  0
    8.8000   -6.5292    0.0000 C   0  0  0  0  0  0  0  0  0  0  0  0
    7.5625   -7.2542    0.0000 C   0  0  0  0  0  0  0  0  0  0  0  0
    4.3000   -5.9375    0.0000 C   0  0  0  0  0  0  0  0  0  0  0  0
    7.1500   -6.5375    0.0000 C   0  0  0  0  0  0  0  0  0  0  0  0
    8.3875   -5.8167    0.0000 C   0  0  0  0  0  0  0  0  0  0  0  0
    3.5875   -4.7000    0.0000 C   0  0  0  0  0  0  0  0  0  0  0  0
    5.7250   -2.6417    0.0000 C   0  0  0  0  0  0  0  0  0  0  0  0
    3.5875   -6.3500    0.0000 C   0  0  0  0  0  0  0  0  0  0  0  0
    7.8542   -3.8750    0.0000 C   0  0  0  0  0  0  0  0  0  0  0  0
    7.1500   -4.2875    0.0000 O   0  0  0  0  0  0  0  0  0  0  0  0
    6.4375   -6.3417    0.0000 O   0  0  0  0  0  0  0  0  0  0  0  0
    2.8667   -5.1125    0.0000 C   0  0  0  0  0  0  0  0  0  0  0  0
    8.5667   -3.4542    0.0000 N   0  0  3  0  0  0  0  0  0  0  0  0
    7.1417   -3.4625    0.0000 C   0  0  0  0  0  0  0  0  0  0  0  0
    9.6250   -6.5292    0.0000 O   0  0  0  0  0  0  0  0  0  0  0  0
    7.1417   -7.9667    0.0000 O   0  0  0  0  0  0  0  0  0  0  0  0
    2.8667   -5.9375    0.0000 C   0  0  0  0  0  0  0  0  0  0  0  0
    2.1542   -4.7000    0.0000 Br  0  0  0  0  0  0  0  0  0  0  0  0
    5.0125   -3.8792    0.0000 C   0  0  0  0  0  0  0  0  0  0  0  0
    7.1542   -2.6417    0.0000 C   0  0  0  0  0  0  0  0  0  0  0  0
    6.4375   -2.2292    0.0000 C   0  0  0  0  0  0  0  0  0  0  0  0
    5.0125   -2.2292    0.0000 C   0  0  0  0  0  0  0  0  0  0  0  0
    9.2792   -3.8667    0.0000 C   0  0  0  0  0  0  0  0  0  0  0  0
    8.5625   -2.6292    0.0000 C   0  0  0  0  0  0  0  0  0  0  0  0
    6.4375   -7.1667    0.0000 C   0  0  0  0  0  0  0  0  0  0  0  0
   10.0375   -7.2417    0.0000 C   0  0  0  0  0  0  0  0  0  0  0  0
    7.5542   -8.6792    0.0000 C   0  0  0  0  0  0  0  0  0  0  0  0
    4.2917   -3.4667    0.0000 C   0  0  0  0  0  0  0  0  0  0  0  0
    4.2917   -2.6417    0.0000 C   0  0  0  0  0  0  0  0  0  0  0  0
  2  1  1  0  0  0  0
  3  2  1  0  0  0  0
  4  2  1  0  0  0  0
  5  1  1  0  0  0  0
  6  5  2  0  0  0  0
  7  3  1  0  0  0  0
  8 13  1  0  0  0  0
  9  1  2  0  0  0  0
 10  4  1  0  0  0  0
 11  3  1  0  0  0  0
 12  9  1  0  0  0  0
 13 17  2  0  0  0  0
 14 16  1  0  0  0  0
 15 12  1  0  0  0  0
 16  7  2  0  0  0  0
 17  7  1  0  0  0  0
 18 12  2  0  0  0  0
 19 10  2  0  0  0  0
 20 15  2  0  0  0  0
 21 11  1  0  0  0  0
 22  3  1  0  0  0  0
 23  5  1  0  0  0  0
 24 18  1  0  0  0  0
 25 21  1  0  0  0  0
 26  4  2  0  0  0  0
 27 13  1  0  0  0  0
 28 14  1  0  0  0  0
 29 24  2  0  0  0  0
 30 24  1  0  0  0  0
 31 10  1  0  0  0  0
 32 26  1  0  0  0  0
 33 32  2  0  0  0  0
 34 19  1  0  0  0  0
 35 25  1  0  0  0  0
 36 25  1  0  0  0  0
 37 23  1  0  0  0  0
 38 27  1  0  0  0  0
 39 28  1  0  0  0  0
 40 31  1  0  0  0  0
 41 40  1  0  0  0  0
  6 15  1  0  0  0  0
 20 29  1  0  0  0  0
 33 19  1  0  0  0  0
  8 14  2  0  0  0  0
 41 34  1  0  0  0  0
M  END
